# Supplementary material for: Prevalence and Severity of Myocardial Perfusion Imaging Abnormalities in Inmate Subjects
Source: PLoS One. 2015 Jul 22;10(7):e0133360. doi: 10.1371/journal.pone.0133360 (PMC4511677; doi:10.1371/journal.pone.0133360)
Supplement: S1 Dataset — Individual demographic data, clinical characteristics and MPS results in inmate and non-inmate subjects before propensity score matching. (XLS) [file pone.0133360.s001.xls]

## Sheet: Non-matched data.xls
subject id	inmate status	male gender	age	diabetes	hypertension	dyslipidemia	smoke	CAD family history	chest pain	prior MI	prior rev	MPS	sss	srs	sds	stress type	mets	max test	st	angina index
231	0	1	70	0	1	1	1	0	0	0	0	0	0	0	0	1			0	0
698	0	1	70	0	0	0	0	1	0	0	0	0	0	0	0	1			0	0
373	0	0	60	1	1	1	0	1	1	1	1	0	0	0	0	1			0	0
202	0	0	67	0	1	1	1	1	0	0	0	0	0	0	0	1			0	0
113	0	1	41	0	0	0	0	1	1	0	0	0	0	0	0	1			0	0
117	0	0	61	1	1	1	1	0	0	1	0	0	0	0	0	1			0	0
383	0	0	76	0	1	1	0	0	0	0	0	0	0	0	0	1			0	0
612	0	0	72	1	1	1	0	0	0	0	0	0	0	0	0	1			0	0
352	0	1	71	0	1	0	0	0	0	0	0	0	0	0	0	1			0	0
94	0	0	61	0	1	1	1	0	0	1	0	0	0	0	0	1			0	0
561	0	1	71	0	1	0	0	1	0	0	0	0	0	0	0	1			0	0
154	0	1	72	0	1	1	0	0	0	0	0	0	0	0	0	1			0	0
168	0	1	78	0	1	0	1	0	1	0	0	0	0	0	0	1			0	0
339	0	1	60	0	0	1	1	1	1	0	0	0	0	0	0	1			0	0
234	0	1	73	0	1	1	0	0	1	0	0	0	0	0	0	1			0	0
99	0	1	74	0	1	0	0	0	1	0	0	0	0	0	0	1			0	0
320	0	1	63	0	1	1	0	1	1	0	0	0	0	0	0	1			0	0
502	0	1	78	1	1	1	0	0	0	0	0	0	0	0	0	1			0	0
156	0	0	58	0	1	1	0	1	1	0	0	0	0	0	0	1			0	0
460	0	0	52	0	1	1	1	1	0	1	1	0	0	0	0	1			0	0
1692	0	1	73	0	1	0	0	0	0	0	0	0	0	0	0	1			0	0
79	0	0	81	0	1	0	0	0	0	1	0	0	0	0	0	1			0	0
237	0	0	66	0	1	1	0	1	0	0	0	0	0	0	0	1			0	0
222	0	1	62	1	0	1	0	0	1	0	0	0	0	0	0	1			0	0
144	0	1	52	0	1	1	1	1	1	0	0	0	0	0	0	1			0	0
248	0	0	54	0	1	0	0	1	0	1	0	0	0	0	0	1			0	0
163	0	0	59	1	1	1	1	0	0	0	0	0	0	0	0	1			0	0
180	0	1	54	1	1	1	0	1	0	1	0	0	0	0	0	1			0	0
238	0	1	78	0	1	1	0	0	1	0	0	0	0	0	0	1			0	0
633	0	0	49	1	1	0	1	0	0	1	1	0	0	0	0	1			0	0
617	0	1	56	0	1	0	1	1	1	1	0	0	0	0	0	1			0	0
270	0	1	39	0	0	0	0	0	1	0	0	0	0	0	0	1			0	0
21	0	1	80	0	0	0	0	0	0	0	0	0	0	0	0	1			0	0
629	0	0	66	1	1	1	0	1	1	1	0	0	0	0	0	1			0	0
594	0	1	70	0	1	1	0	1	0	0	1	0	0	0	0	1			0	0
250	0	1	69	0	1	0	0	0	1	0	0	0	0	0	0	1			0	0
236	0	0	83	0	1	0	0	0	0	0	0	0	0	0	0	1			0	0
641	0	1	59	1	1	1	0	1	1	0	0	0	0	0	0	1			0	0
185	0	1	83	0	1	1	0	1	0	0	0	0	0	0	0	1			0	0
109	0	0	54	1	1	1	1	1	1	0	0	0	0	0	0	1			0	0
508	0	1	69	1	1	1	0	1	1	0	0	0	0	0	0	1			0	0
799	0	0	71	1	1	0	1	0	1	0	0	0	0	0	0	1			0	0
150	0	0	55	0	1	1	1	0	0	0	0	0	0	0	0	1			0	0
261	0	1	63	1	1	1	0	1	0	0	0	0	0	0	0	1			0	0
89	0	1	62	0	1	1	1	0	1	0	0	0	0	0	0	1			0	0
74	0	1	71	0	1	0	0	0	0	0	0	0	0	0	0	1			0	0
427	0	1	62	0	1	0	0	1	1	0	0	0	0	0	0	1			0	0
447	0	1	77	0	1	0	0	1	0	0	1	0	0	0	0	1			0	0
700	0	0	52	0	0	1	1	0	0	0	0	0	0	0	0	1			0	0
268	0	1	65	1	1	1	0	0	0	0	0	0	0	0	0	1			0	0
297	0	1	77	0	1	0	0	1	0	0	0	0	0	0	0	1			0	0
442	0	1	69	1	1	1	0	1	0	0	1	0	0	0	0	1			0	0
304	0	1	46	0	0	0	0	0	1	0	0	0	0	0	0	1			0	0
588	0	0	72	1	1	0	1	0	0	0	1	0	0	0	0	1			0	0
1851	0	0	57	0	1	0	1	1	0	0	0	0	0	0	0	1			0	0
138	0	0	60	0	1	0	0	0	1	0	0	0	0	0	0	1			0	0
34	0	0	74	0	1	0	1	0	0	0	0	0	0	0	0	1			0	0
766	0	0	84	1	1	0	0	0	0	1	0	0	0	0	0	1			0	0
229	0	0	73	0	1	0	0	0	0	0	0	0	0	0	0	1			0	0
245	0	1	61	1	1	1	0	0	1	0	0	0	0	0	0	1			0	0
577	0	1	88	0	1	0	0	0	0	1	0	0	0	0	0	1			0	0
324	0	0	77	1	1	1	0	0	0	0	0	0	0	0	0	1			0	0
547	0	0	72	1	1	0	0	1	1	0	0	0	0	0	0	1			0	0
1556	0	1	72	0	1	1	0	0	0	1	0	0	0	0	0	1			0	0
200	0	1	52	0	1	0	1	1	0	1	0	0	0	0	0	1			0	0
688	0	0	75	1	1	0	0	0	0	0	0	0	0	0	0	1			0	0
723	0	1	67	0	1	1	0	0	1	0	0	0	0	0	0	1			0	0
114	0	0	72	1	1	1	0	1	1	0	0	0	0	0	0	1			0	0
143	0	1	65	0	0	1	0	0	1	0	0	0	0	0	0	1			0	0
396	0	0	75	0	1	0	0	0	0	1	1	0	0	0	0	1			0	0
97	0	1	75	0	1	1	0	1	1	1	0	0	0	0	0	1			0	0
331	0	1	57	0	1	1	1	1	1	0	0	0	0	0	0	1			0	0
257	0	0	72	0	1	0	0	0	1	0	0	0	0	0	0	1			0	0
661	0	0	71	1	1	1	1	0	0	0	1	0	0	0	0	1			0	0
568	0	1	61	1	1	1	0	1	1	0	0	0	0	0	0	1			0	0
1131	0	1	55	0	1	1	0	1	0	0	0	0	0	0	0	1			0	0
632	0	0	53	0	0	1	1	0	0	1	1	0	0	0	0	1			0	0
703	0	0	65	1	0	1	1	0	0	0	0	0	0	0	0	1			0	0
118	0	1	56	0	0	1	0	1	1	0	0	0	0	0	0	1			0	0
159	0	0	44	1	0	0	1	0	1	0	0	0	0	0	0	1			0	0
323	0	1	67	0	1	1	0	1	0	1	0	0	0	0	0	1			0	0
108	0	1	61	0	0	0	0	1	1	0	0	0	0	0	0	1			0	0
107	0	0	33	1	1	0	0	0	0	0	0	0	0	0	0	1			0	0
132	0	0	50	1	0	0	0	0	0	0	0	0	0	0	0	1			0	0
130	0	0	68	0	1	0	0	1	1	1	0	0	0	0	0	1			0	0
509	0	0	83	0	0	0	0	0	0	0	0	0	0	0	0	1			0	0
696	0	0	69	0	1	1	1	0	1	1	1	0	0	0	0	1			0	0
151	0	1	73	0	0	0	0	0	0	0	0	0	0	0	0	1			0	0
733	0	0	65	1	1	1	1	0	0	0	1	0	0	0	0	1			0	0
557	0	0	87	0	1	0	0	0	0	1	1	0	0	0	0	1			0	0
286	0	0	85	0	1	1	0	0	1	0	0	0	0	0	0	1			0	0
167	0	1	67	1	1	0	0	1	0	0	0	0	0	0	0	1			0	0
57	0	1	69	1	1	0	0	0	1	0	0	0	0	0	0	1			0	0
263	0	1	69	1	1	1	0	0	1	0	0	0	0	0	0	1			0	0
549	0	1	75	1	1	1	0	1	0	0	0	0	0	0	0	1			0	0
179	0	1	32	0	0	0	1	1	0	0	0	0	0	0	0	1			0	0
162	0	0	74	0	1	0	0	0	1	0	0	0	0	0	0	1			0	0
241	0	0	64	0	1	0	1	0	1	1	0	0	0	0	0	1			0	0
253	0	1	84	1	1	0	0	0	0	0	0	0	0	0	0	1			0	0
361	0	1	42	0	1	0	0	1	1	0	0	0	0	0	0	1			0	0
560	0	0	69	0	1	1	0	0	1	0	0	0	0	0	0	1			0	0
581	0	1	68	0	1	0	0	0	0	0	0	0	0	0	0	1			0	0
227	0	1	56	0	0	0	0	0	1	0	0	0	0	0	0	1			0	0
170	0	0	61	0	1	1	1	1	0	0	0	0	0	0	0	1			0	0
512	0	0	80	0	1	0	0	1	0	0	0	0	0	0	0	1			0	0
141	0	0	46	0	0	1	1	1	1	0	0	0	0	0	0	1			0	0
1279	0	0	57	1	1	1	1	1	0	0	1	0	0	0	0	1			0	0
1442	0	1	65	0	1	1	0	1	0	0	0	0	0	0	0	1			0	0
148	0	0	67	0	1	0	1	1	0	0	0	0	0	0	0	1			0	0
515	0	0	59	0	0	0	1	1	0	0	0	0	0	0	0	1			0	0
441	0	0	70	0	1	1	0	1	0	0	0	0	0	0	0	1			0	0
262	0	0	74	1	1	1	0	1	1	0	0	0	0	0	0	1			0	0
487	0	0	77	1	1	0	0	0	0	1	1	0	0	0	0	1			0	0
11	0	0	63	0	1	1	0	1	0	1	1	0	0	0	0	1			0	0
2015	0	0	67	0	1	0	0	1	0	0	0	0	0	0	0	1			0	0
104	0	0	68	1	1	1	1	0	0	0	0	0	0	0	0	1			0	0
287	0	0	61	0	0	1	0	0	1	0	0	0	0	0	0	1			0	0
318	0	1	51	0	1	0	0	0	1	0	0	0	0	0	0	1			0	0
499	0	0	73	1	0	1	0	0	0	1	1	0	0	0	0	1			0	0
646	0	0	73	1	1	1	0	1	1	0	1	0	0	0	0	1			0	0
90	0	1	52	1	1	1	0	1	1	0	0	0	0	0	0	1			0	0
235	0	0	62	1	1	1	0	1	0	0	0	0	0	0	0	1			0	0
10	0	0	65	1	1	1	0	0	0	0	1	0	0	0	0	1			0	0
378	0	0	79	0	1	0	0	0	0	0	0	0	0	0	0	1			0	0
242	0	1	53	1	1	1	0	1	1	1	0	0	0	0	0	1			0	0
8	0	0	52	1	1	0	1	0	0	0	1	0	0	0	0	1			0	0
604	0	0	35	1	1	0	1	1	0	1	1	0	0	0	0	1			0	0
493	0	1	65	1	1	0	1	1	1	0	0	0	0	0	0	1			0	0
175	0	1	59	0	1	1	0	1	1	0	0	0	0	0	0	1			0	0
203	0	0	62	1	1	1	0	1	0	0	0	0	0	0	0	1			0	0
571	0	0	68	1	1	0	0	1	1	0	0	0	0	0	0	1			0	0
68	0	1	70	0	0	0	0	0	0	0	0	0	0	0	0	1			0	0
538	0	0	62	1	1	1	0	0	1	0	0	0	0	0	0	1			0	0
226	0	1	56	1	1	1	0	0	0	0	0	0	0	0	0	1			0	0
306	0	1	76	0	1	1	0	1	1	0	0	0	0	0	0	1			0	0
1286	0	0	54	0	1	1	1	0	0	0	0	0	0	0	0	1			0	0
689	0	1	81	1	1	1	0	1	0	1	0	0	0	0	0	1			0	0
484	0	1	77	1	1	1	0	1	0	0	0	0	0	0	0	1			0	0
271	0	1	60	0	1	1	1	1	1	0	0	0	0	0	0	1			0	0
386	0	1	51	0	0	0	0	0	0	0	0	0	0	0	0	1			0	0
356	0	1	82	1	1	0	0	1	0	0	0	0	0	0	0	1			0	0
93	0	1	73	0	1	0	0	0	1	0	0	0	0	0	0	1			0	0
607	0	0	62	1	1	1	0	0	1	0	0	0	0	0	0	1			0	0
340	0	1	64	0	1	1	1	0	1	0	0	0	0	0	0	1			0	0
131	0	1	69	0	1	1	1	0	0	0	0	0	0	0	0	1			0	0
221	0	0	61	0	0	0	1	1	1	0	0	0	0	0	0	1			0	0
532	0	1	76	1	1	1	0	0	0	0	0	0	0	0	0	1			0	0
313	0	0	63	0	1	0	1	0	0	0	0	0	0	0	0	1			0	0
656	0	1	72	1	1	0	0	0	0	0	0	0	0	0	0	1			0	0
111	0	0	71	0	1	1	1	1	0	1	0	0	0	0	0	1			0	0
176	0	1	67	0	1	1	0	0	0	0	0	0	0	0	0	1			0	0
494	0	0	60	1	1	1	0	1	1	1	1	0	0	0	0	1			0	0
33	0	0	59	1	1	0	1	1	1	0	0	0	0	0	0	1			0	0
120	0	1	59	0	1	0	0	1	1	0	0	0	0	0	0	1			0	0
371	0	0	75	0	1	0	1	1	0	0	0	0	0	0	0	1			0	0
169	0	1	67	1	1	0	0	0	1	0	0	0	0	0	0	1			0	0
61	0	0	74	0	1	0	0	0	0	0	0	0	0	0	0	1			0	0
729	0	1	75	1	1	1	1	1	1	0	0	0	0	0	0	1			0	0
213	0	1	74	0	0	1	0	0	1	0	0	0	0	0	0	1			0	0
945	0	1	74	0	1	1	1	0	0	0	0	0	0	0	0	1			0	0
278	0	1	65	1	1	1	0	0	1	0	0	0	0	0	0	1			0	0
683	0	1	55	0	0	1	0	0	0	0	0	0	0	0	0	1			0	0
91	0	1	64	1	1	1	0	0	1	0	0	0	0	0	0	1			0	0
258	0	0	79	1	1	0	0	0	0	1	0	0	0	0	0	1			0	0
124	0	0	67	1	1	0	0	0	0	0	0	0	0	0	0	1			0	0
1282	0	0	74	0	1	1	1	0	0	0	0	0	0	0	0	1			0	0
666	0	0	66	0	1	1	0	1	0	1	1	0	0	0	0	1			0	0
335	0	1	76	1	1	1	0	0	0	0	0	0	0	0	0	1			0	0
423	0	0	72	0	1	1	0	0	0	0	0	0	0	0	0	1			0	0
251	0	0	64	0	1	1	1	1	0	1	0	0	0	0	0	1			0	0
1466	0	0	61	0	1	0	1	0	1	0	0	0	0	0	0	1			0	0
355	0	1	71	0	1	0	0	0	0	0	0	0	0	0	0	1			0	0
146	0	1	58	0	1	0	1	1	0	0	0	0	0	0	0	1			0	0
95	0	1	85	0	1	0	0	0	0	0	0	0	0	0	0	1			0	0
110	0	1	60	1	1	0	1	1	1	0	0	0	0	0	0	1			0	0
573	0	0	55	1	1	0	0	1	0	0	0	0	0	0	0	1			0	0
178	0	1	63	0	1	1	0	1	0	0	0	0	0	0	0	1			0	0
1152	0	0	63	1	1	0	0	0	0	0	0	0	0	0	0	1			0	0
125	0	1	40	0	0	1	1	1	1	0	0	0	0	0	0	1			0	0
243	0	0	43	1	0	0	0	0	0	0	0	0	0	0	0	1			0	0
145	0	1	65	1	1	0	0	1	0	0	0	0	0	0	0	1			0	0
983	0	0	56	0	1	0	1	1	0	0	0	0	0	0	0	1			0	0
731	0	0	56	1	1	0	0	1	0	0	0	0	0	0	0	1			0	0
321	0	1	64	0	1	1	0	1	0	0	0	0	0	0	0	1			0	0
300	0	0	76	1	1	1	0	0	0	0	0	0	0	0	0	1			0	0
344	0	0	78	1	0	1	0	1	0	0	1	0	0	0	0	1			0	0
659	0	0	75	0	1	1	1	0	0	0	0	0	0	0	0	1			0	0
30	0	0	54	1	1	1	0	1	1	1	0	0	0	0	0	1			0	0
481	0	1	61	1	1	1	1	0	1	1	0	0	0	0	0	1			0	0
657	0	0	68	1	1	1	0	1	0	0	1	0	0	0	0	1			0	0
186	0	0	80	0	0	0	0	0	1	0	0	0	0	0	0	1			0	0
1140	0	0	81	0	0	0	0	1	1	0	0	0	0	0	0	1			0	0
576	0	0	60	1	1	0	1	1	1	0	1	0	0	0	0	1			1	0
387	0	1	77	0	1	0	0	0	0	0	0	0	0	0	0	1			0	0
431	0	1	77	1	1	1	0	0	1	0	0	0	0	0	0	1			0	0
564	0	0	58	1	1	1	0	0	1	1	1	0	0	0	0	1			0	0
255	0	1	63	0	1	1	0	1	1	0	0	0	0	0	0	1			0	0
149	0	0	59	0	1	1	1	0	0	0	0	0	0	0	0	1			0	0
390	0	1	63	0	1	0	0	1	1	0	0	0	0	0	0	1			0	0
628	0	1	57	0	0	1	1	1	0	1	1	0	0	0	0	1			0	0
259	0	1	70	0	1	1	1	1	1	0	0	0	0	0	0	1			0	0
505	0	1	70	0	1	1	1	0	1	0	0	0	0	0	0	1			0	0
266	0	1	67	1	1	1	0	1	1	1	0	0	0	0	0	1			0	0
58	0	1	66	0	1	0	0	0	0	0	0	0	0	0	0	1			0	0
585	0	0	72	0	1	1	1	1	0	0	0	0	0	0	0	1			0	0
1763	0	0	59	1	0	1	1	1	0	0	0	0	0	0	0	1			0	0
284	0	0	60	1	1	0	0	0	0	0	0	0	0	0	0	1			0	0
365	0	1	43	1	1	0	1	1	0	0	0	0	0	0	0	1			0	0
353	0	1	55	0	1	1	1	1	0	0	0	0	0	0	0	1			0	0
605	0	0	47	1	0	1	0	0	1	1	1	0	0	0	0	1			0	0
377	0	0	51	1	1	1	1	0	1	0	0	0	0	0	0	1			0	0
1726	0	1	77	0	1	1	0	0	0	0	1	0	0	0	0	1			0	0
288	0	0	36	0	1	0	1	1	0	0	0	0	0	0	0	1			0	0
910	0	0	71	1	1	1	0	0	1	0	0	0	0	0	0	1			0	0
254	0	1	71	0	0	0	0	1	0	0	0	0	0	0	0	1			0	0
123	0	1	59	1	0	0	0	0	0	0	0	0	0	0	0	1			0	0
726	0	0	67	1	1	0	1	1	1	0	0	0	0	0	0	1			0	0
285	0	0	72	0	1	1	0	0	0	0	0	0	0	0	0	1			0	0
614	0	0	50	0	1	1	1	1	0	0	0	0	0	0	0	1			0	0
762	0	0	80	0	0	0	0	0	0	0	0	0	0	0	0	1			0	0
348	0	1	60	0	0	0	0	0	0	0	1	0	0	0	0	1			0	0
1448	0	0	73	1	1	1	1	0	0	0	0	0	0	0	0	1			0	0
164	0	1	59	0	1	1	0	1	1	0	0	0	0	0	0	1			0	0
37	0	1	78	1	1	0	0	0	0	0	0	0	0	0	0	1			0	0
101	0	1	62	0	1	1	1	1	0	0	0	0	0	0	0	1			0	0
115	0	1	57	0	1	1	0	1	1	0	0	0	0	0	0	1			0	0
247	0	0	60	0	0	0	0	1	1	0	0	0	0	0	0	1			0	0
23	0	0	69	1	1	0	1	0	0	0	0	0	0	0	0	1			0	0
384	0	0	65	0	0	1	0	0	0	1	1	0	0	0	0	1			0	0
274	0	1	60	1	1	1	0	1	0	0	0	0	0	0	0	1			0	0
624	0	1	74	0	1	0	0	0	1	0	0	0	0	0	0	1			0	0
580	0	1	73	1	1	0	0	1	0	0	1	0	0	0	0	1			0	0
32	0	1	76	0	1	0	0	0	1	0	0	0	0	0	0	1			0	0
228	0	0	70	0	1	0	0	0	1	0	0	0	0	0	0	1			0	0
246	0	0	63	1	0	0	1	0	0	0	0	0	0	0	0	1			0	0
15	0	1	76	0	1	1	0	0	1	0	0	0	0	0	0	1			0	0
1163	0	1	68	0	1	0	0	1	1	0	0	0	0	0	0	1			0	0
470	0	1	67	0	1	0	0	0	1	0	0	0	0	0	0	1			0	0
264	0	1	57	0	1	0	1	0	1	0	0	0	0	0	0	1			0	0
500	0	1	64	1	1	1	0	0	0	0	0	0	0	0	0	1			0	0
579	0	0	42	0	0	1	1	1	0	1	1	0	0	0	0	1			0	0
223	0	0	48	0	0	1	0	1	0	0	0	0	0	0	0	1			0	0
621	0	0	79	0	1	1	0	1	0	0	0	0	0	0	0	1			0	0
473	0	1	62	0	1	0	1	0	1	0	0	0	0	0	0	1			0	0
166	0	0	46	1	1	1	0	1	0	0	0	0	0	0	0	1			0	0
280	0	1	71	0	1	0	0	1	1	0	0	0	0	0	0	1			0	0
715	0	1	65	1	1	1	0	0	1	0	0	0	0	0	0	1			0	0
554	0	0	56	1	1	0	1	0	0	0	0	0	0	0	0	1			0	0
215	0	1	84	0	1	1	0	0	0	0	0	0	0	0	0	1			0	0
249	0	1	59	0	1	0	0	1	1	0	0	0	0	0	0	1			0	0
273	0	0	67	0	1	1	0	1	0	1	0	0	0	0	0	1			0	0
1526	0	1	54	1	1	1	1	1	0	0	0	0	0	0	0	1			0	0
256	0	1	72	1	1	0	0	0	1	0	0	0	0	0	0	1			0	0
112	0	0	67	1	1	0	0	0	0	0	0	0	0	0	0	1			0	0
116	0	0	53	1	1	1	0	1	0	0	0	0	0	0	0	1			0	0
1733	0	0	44	1	1	1	0	1	0	0	0	0	0	0	0	1			0	0
181	0	0	51	1	0	0	0	0	0	0	0	0	0	0	0	1			0	0
575	0	0	88	0	0	0	0	0	0	0	0	0	0	0	0	1			0	0
1143	0	0	64	1	0	1	1	0	0	1	1	0	0	0	0	1			0	0
272	0	1	73	1	1	0	0	0	0	0	0	0	0	0	0	1			0	0
397	0	1	71	1	1	1	0	0	1	1	0	0	0	0	0	1			0	0
534	0	0	74	1	1	0	0	1	0	0	0	0	0	0	0	1			0	0
48	0	0	47	0	1	1	1	1	1	0	0	0	0	0	0	1			0	0
417	0	1	69	1	1	1	0	1	1	1	1	0	0	0	0	1			0	0
380	0	1	75	0	1	0	0	0	0	0	0	0	0	0	0	1			0	0
139	0	0	76	0	0	0	1	0	1	0	0	0	0	0	0	1			0	0
498	0	0	69	1	1	0	0	1	0	0	0	0	0	0	0	1			0	0
543	0	1	57	1	1	0	0	1	1	0	0	0	0	0	0	1			0	0
670	0	1	93	1	1	0	0	0	1	0	0	0	0	0	0	1			0	0
1079	0	0	45	0	0	0	1	1	0	1	0	0	0	0	0	1			0	0
165	0	1	72	0	1	0	0	0	0	0	0	0	0	0	0	1			0	0
173	0	0	72	0	0	0	1	0	0	0	0	0	0	0	0	1			0	0
126	0	1	61	0	1	0	0	1	0	0	0	0	0	0	0	1			0	0
546	0	0	52	0	1	1	1	1	1	1	1	0	0	0	0	1			0	0
155	0	1	18	0	0	0	0	0	1	0	0	0	0	0	0	1			0	0
672	0	1	59	1	1	1	0	0	1	0	0	0	0	0	0	1			1	0
660	0	1	57	0	1	1	1	0	0	0	0	0	0	0	0	1			1	0
98	0	1	60	1	1	1	0	1	1	0	0	0	0	0	0	1			0	0
464	0	1	79	0	0	1	0	0	1	0	0	0	0	0	0	1			0	0
1434	0	0	56	0	1	1	1	0	0	0	0	0	0	0	0	1			0	0
1193	0	0	78	1	1	1	0	1	0	1	1	0	0	0	0	1			0	0
1087	0	0	81	0	1	0	0	0	0	1	0	0	0	0	0	1			0	0
1147	0	0	38	0	0	1	0	1	0	1	1	0	0	0	0	0	11		0	0
1221	0	0	67	0	1	1	0	0	0	0	1	0	0	0	0	1			0	0
1136	0	0	46	0	0	1	1	1	0	1	1	0	0	0	0	0	12.1	0	0	0
1117	0	1	73	0	1	0	1	1	1	0	0	0	0	0	0	0	6	0	0	0
49	0	0	48	0	0	1	0	1	0	1	1	0	0	0	0	0	14.1	0	0	0
192	0	0	47	0	1	0	0	0	1	0	0	0	0	0	0	0	8.8	0	0	0
374	0	0	53	0	1	0	0	1	0	0	0	0	0	0	0	0	8.8	0	0	0
570	0	0	69	0	1	0	0	1	0	0	0	0	0	0	0	0	3.8	0	1	0
86	0	1	59	0	1	1	0	0	1	0	0	0	0	0	0	0	11.2	0	0	0
347	0	0	70	0	1	1	1	1	0	0	0	0	0	0	0	0	8.8	0	0	0
290	0	0	56	0	1	0	1	0	0	0	0	0	0	0	0	0	8.8	0	0	0
24	0	1	65	0	1	1	0	1	1	0	0	0	0	0	0	0	4.8	0	0	0
360	0	0	76	1	1	1	1	0	1	1	0	0	0	0	0	0	11.2	0	0	0
524	0	0	79	0	1	0	0	0	0	0	0	0	0	0	0	0	8.8	0	0	0
1957	0	0	42	0	1	1	1	0	0	0	1	0	0	0	0	0	15.5	0	0	0
334	0	1	49	0	0	0	0	0	0	0	0	0	0	0	0	0	13.2	0	0	0
309	0	0	65	0	1	0	0	1	0	0	0	0	0	0	0	0	4.2	0	0	0
1387	0	1	81	0	1	1	1	1	1	0	0	0	0	0	0	0	6.6	0	0	0
403	0	0	53	1	1	1	1	0	0	1	1	0	0	0	0	0	11.2	0	0	0
199	0	1	64	0	1	1	0	1	0	0	0	0	0	0	0	0	11.2	0	0	0
591	0	0	64	1	1	0	1	0	0	1	1	0	0	0	0	0	13.2	0	1	0
207	0	0	51	0	1	0	0	1	0	0	0	0	0	0	0	0	8.8	0	0	0
319	0	1	67	0	1	1	0	1	0	0	0	0	0	0	0	0	8.8	0	0	0
618	0	0	62	1	1	1	1	0	1	0	1	0	0	0	0	0	8.8	0	0	0
401	0	0	55	0	1	1	0	0	1	1	1	0	0	0	0	0	11.2	0	1	0
511	0	1	65	0	0	0	1	1	0	0	0	0	0	0	0	0	11.2	0	0	0
315	0	0	56	1	0	0	0	0	0	0	0	0	0	0	0	0	8.8	0	0	0
1071	0	0	55	0	1	0	0	0	1	0	0	0	0	0	0	0	11	0	0	0
308	0	1	56	0	1	0	1	1	1	0	0	0	0	0	0	0	8.8	0	0	0
704	0	0	81	0	0	1	1	0	0	0	0	0	0	0	0	0	6.7	0	0	0
305	0	1	56	0	0	0	0	1	0	0	0	0	0	0	0	0	8.8	0	0	0
27	0	1	72	0	1	1	0	1	1	0	0	0	0	0	0	0	4.4	0	0	0
301	0	1	67	1	1	1	0	0	1	0	0	0	0	0	0	0	8.8	0	0	0
219	0	1	15	0	0	0	0	1	1	0	0	0	0	0	0	0	11.2	0	0	0
1273	0	0	63	1	1	1	1	0	1	0	1	0	0	0	0	0	9	0	0	0
354	0	0	55	0	0	1	0	1	0	0	0	0	0	0	0	0	13.2	0	0	0
53	0	0	77	1	0	1	1	0	1	0	0	0	0	0	0	0	6.7	0	0	0
1881	0	0	58	0	1	1	1	0	1	1	0	0	0	0	0	0	10.1	0	0	0
504	0	0	55	1	1	1	0	1	0	1	1	0	0	0	0	0	11.2	0	0	0
80	0	1	61	1	1	1	0	1	1	0	0	0	0	0	0	0	8.8	0	0	0
194	0	1	59	0	1	1	0	1	0	0	0	0	0	0	0	0	12.2	0	0	0
680	0	0	45	0	1	1	0	0	0	1	1	0	0	0	0	0	13.2	0	0	0
436	0	1	57	0	0	1	0	1	1	0	0	0	0	0	0	0	11.2	0	0	0
1955	0	0	55	0	1	1	1	1	0	1	1	0	0	0	0	0	12.9	0	0	0
2029	0	0	61	0	1	0	0	0	1	0	0	0	0	0	0	0	15.8	0	0	0
556	0	0	62	0	1	1	0	0	0	0	0	0	0	0	0	0	4.8	0	0	0
531	0	1	63	0	1	1	0	0	1	0	0	0	0	0	0	0	6.7	0	0	0
428	0	0	38	0	1	0	0	0	0	1	1	0	0	0	0	0	6.7	0	0	0
14	0	0	65	0	1	1	0	0	0	1	0	0	0	0	0	0	8.8	0	0	0
678	0	0	73	1	1	0	0	0	1	1	1	0	0	0	0	0	11.2	0	0	0
600	0	0	70	0	1	1	0	0	0	1	1	0	0	0	0	0	6.7	0	0	0
45	0	1	67	0	1	1	0	0	0	0	0	0	0	0	0	0	6.7	0	0	0
521	0	0	68	1	1	1	1	1	1	0	0	0	0	0	0	0	6.7	0	0	0
418	0	0	70	0	1	1	0	1	1	0	0	0	0	0	0	0	11.2	0	1	0
1640	0	0	49	0	1	0	0	1	1	0	0	0	0	0	0	0	12.9	0	0	0
525	0	0	46	0	1	1	0	1	0	0	0	0	0	0	0	0	11.2	0	0	0
1951	0	0	56	0	0	0	1	1	0	0	0	0	0	0	0	0	14.1	0	0	0
634	0	0	62	1	0	1	1	1	0	0	1	0	0	0	0	0	11.2	0	0	0
46	0	1	60	1	1	0	0	1	0	0	0	0	0	0	0	0	6.7	0	0	0
135	0	0	57	0	1	1	0	0	0	0	0	0	0	0	0	0	13.2	0	0	0
198	0	0	58	0	1	0	1	0	0	1	0	0	0	0	0	0	8.8	0	0	0
281	0	1	51	1	1	1	0	1	1	0	0	0	0	0	0	0	11.2	0	0	0
892	0	0	67	0	1	0	0	1	0	0	0	0	0	0	0	0	13.2	0	0	0
410	0	1	79	0	0	1	0	1	0	0	1	0	0	0	0	0	6.7	0	0	0
1370	0	0	75	0	1	0	0	0	1	0	0	0	0	0	0	0	10.6	0	0	0
1084	0	0	60	1	1	1	0	0	1	0	0	0	0	0	0	0	12	0	0	0
467	0	0	46	0	0	1	0	1	0	1	1	0	0	0	0	0	13.2	0	0	0
412	0	0	47	0	1	1	0	1	0	1	1	0	0	0	0	0	13.2	0	0	0
52	0	0	58	0	0	1	1	1	1	0	0	0	0	0	0	0	8.8	0	0	0
337	0	0	54	0	1	0	1	0	0	0	0	0	0	0	0	0	11.2	0	0	0
503	0	1	58	0	1	1	0	1	1	0	0	0	0	0	0	0	6.7	0	0	0
478	0	0	53	0	0	1	0	1	0	0	0	0	0	0	0	0	13.2	0	1	0
29	0	1	70	0	0	0	1	0	0	0	0	0	0	0	0	0	8.8	0	0	0
627	0	0	41	0	0	1	0	0	1	0	0	0	0	0	0	0	13.2	0	0	0
171	0	1	60	1	1	1	1	0	0	0	0	0	0	0	0	0	11.2	0	0	0
830	0	0	64	0	1	1	0	1	0	0	0	0	0	0	0	0	8.3	0	0	0
40	0	0	56	0	1	1	0	1	1	0	0	0	0	0	0	0	13.2	1	0	0
523	0	0	62	0	1	1	0	1	0	0	1	0	0	0	0	0	11.2	1	0	0
312	0	0	70	0	1	1	1	0	0	0	0	0	0	0	0	0	8.8	1	0	0
407	0	1	57	1	1	1	1	0	1	0	0	0	0	0	0	0	6.7	1	0	0
28	0	1	76	1	1	0	0	1	0	0	0	0	0	0	0	0	4.8	1	0	0
725	0	0	56	0	1	1	1	0	0	0	0	0	0	0	0	0	11.2	1	0	0
606	0	1	60	0	1	1	0	1	0	0	1	0	0	0	0	0	11.2	1	0	0
1684	0	0	63	0	1	1	1	1	0	1	0	0	0	0	0	0	9	1	0	0
647	0	0	68	1	0	1	0	1	0	0	1	0	0	0	0	0	11.2	1	0	0
613	0	1	50	1	1	1	0	1	1	0	0	0	0	0	0	0	8.8	1	0	0
310	0	1	47	0	1	0	0	1	0	0	0	0	0	0	0	0	11.2	1	0	0
501	0	0	56	0	1	0	1	1	0	0	0	0	0	0	0	0	11.2	1	0	0
395	0	0	61	1	1	1	0	0	0	1	1	0	0	0	0	0	11.2	1	0	0
316	0	1	50	0	1	1	0	1	0	0	0	0	0	0	0	0	11.2	1	0	0
529	0	1	64	1	1	0	0	0	1	0	0	0	0	0	0	0	6.7	1	0	0
674	0	0	56	0	1	1	0	1	0	0	0	0	0	0	0	0	8.8	1	0	0
1486	0	0	59	1	1	0	1	1	0	0	0	0	0	0	0	0	11	1	0	0
1687	0	0	35	0	1	1	0	1	0	0	0	0	0	0	0	0	8	1	0	0
528	0	1	64	0	0	1	0	1	0	1	1	0	0	0	0	0	6.7	1	0	0
369	0	1	58	0	1	1	1	0	0	0	0	0	0	0	0	0	11.2	1	0	1
720	0	0	60	0	0	0	1	1	1	0	0	0	0	0	0	0	8.8	1	0	0
446	0	0	59	1	1	1	0	0	0	1	1	0	0	0	0	0	6.7	1	0	0
2082	0	0	63	0	1	1	0	1	1	0	0	0	0	0	0	0	9	1	1	0
69	0	0	63	0	0	1	0	0	1	0	0	0	0	0	0	0	11.2	1	0	0
206	0	0	59	0	1	0	0	0	0	0	0	0	0	0	0	0	11.2	1	0	0
542	0	0	68	0	0	0	0	0	1	0	0	0	0	0	0	0	8.8	1	0	0
544	0	1	51	0	1	0	0	0	0	0	0	0	0	0	0	0	11.2	1	0	0
140	0	0	59	1	1	1	0	1	1	0	0	0	0	0	0	0	13.2	1	0	0
22	0	0	65	0	1	0	0	0	0	0	0	0	0	0	0	0	11.2	1	0	0
19	0	0	35	0	0	0	1	0	1	0	0	0	0	0	0	0	13.2	1	0	0
552	0	0	53	0	1	0	0	1	0	0	0	0	0	0	0	0	11.2	1	0	0
13	0	0	73	0	0	0	0	1	0	0	1	0	0	0	0	0	8.8	1	0	0
39	0	0	70	1	1	0	1	0	1	0	0	0	0	0	0	0	13.2	1	0	0
1671	0	0	67	1	1	0	0	0	1	0	0	0	0	0	0	0	10.9	1	0	0
216	0	0	67	0	1	1	0	1	0	0	0	0	0	0	0	0	11.2	1	0	0
1956	0	1	63	0	0	1	0	0	1	0	0	0	0	0	0	0	8.7	1	0	0
463	0	1	71	1	1	0	0	1	1	0	1	0	0	0	0	0	8.8	1	0	0
351	0	1	53	0	1	0	0	0	0	0	0	0	0	0	0	0	11.2	1	0	0
1348	0	0	62	0	1	0	0	1	0	0	0	0	0	0	0	0	7.8	1	0	0
217	0	1	73	1	1	0	1	1	0	0	0	0	0	0	0	0	8.8	1	0	0
349	0	0	73	0	1	1	0	0	0	0	0	0	0	0	0	0	6.7	1	0	0
402	0	0	69	0	0	1	0	1	0	0	0	0	0	0	0	0	6.7	1	0	0
326	0	1	67	0	0	1	1	0	0	0	0	0	0	0	0	0	6.7	1	0	0
567	0	0	30	0	0	0	0	0	1	0	0	0	0	0	0	0	13.2	1	0	0
189	0	0	32	0	0	0	0	1	1	0	0	0	0	0	0	0	14.1	1	0	0
1072	0	0	62	0	1	0	0	0	1	0	0	0	0	0	0	0	10.2	1	0	0
475	0	0	66	0	0	0	0	0	0	0	0	0	0	0	0	0	13.2	1	1	0
359	0	0	63	0	1	1	0	1	0	0	0	0	0	0	0	0	8.8	1	0	0
362	0	1	64	0	0	0	0	1	0	1	0	0	0	0	0	0	4.8	1	0	0
1629	0	0	66	0	1	1	1	1	0	0	1	0	0	0	0	0	8	1	0	0
1073	0	0	70	0	1	1	1	0	0	0	0	0	0	0	0	0	6.6	1	0	0
332	0	0	64	1	1	1	0	1	1	0	0	0	0	0	0	0	6.7	1	0	0
298	0	1	52	0	0	1	0	0	0	0	0	0	0	0	0	0	8.8	1	0	0
1803	0	0	54	0	1	1	0	0	0	0	0	0	0	0	0	0	11.9	1	0	0
82	0	0	19	0	0	0	0	0	1	0	0	0	0	0	0	0	11.2	1	0	0
422	0	0	36	0	0	0	1	1	0	0	0	0	0	0	0	0	11.2	1	0	0
314	0	1	63	1	1	0	0	1	1	0	0	0	0	0	0	0	8.8	1	0	0
43	0	1	56	0	0	0	0	1	0	0	0	0	0	0	0	0	6.7	1	0	0
292	0	0	48	1	1	1	1	1	1	0	0	0	0	0	0	0	8.8	1	0	0
491	0	0	79	1	1	0	0	0	0	0	0	0	0	0	0	0	6.7	1	0	0
1106	0	0	59	1	1	0	1	0	0	0	0	0	0	0	0	0	10.1	1	0	0
1121	0	0	68	1	1	0	1	1	1	0	0	0	0	0	0	0	6.6	1	0	0
1979	0	0	46	0	1	1	1	0	0	0	0	0	0	0	0	0	9.1	1	0	0
727	0	1	52	0	1	0	0	0	1	0	0	0	0	0	0	0	11.2	1	0	0
832	0	0	60	0	1	0	0	1	1	0	0	0	0	0	0	0	4.7	1	0	0
453	0	0	77	1	1	1	0	0	0	1	1	0	0	0	0	0	11.2	1	0	0
476	0	1	45	0	1	0	0	1	1	0	0	0	0	0	0	0	8.8	1	0	0
675	0	0	72	1	1	0	0	1	0	1	1	0	0	0	0	0	13.2	1	0	0
363	0	1	45	0	0	1	0	1	0	0	0	0	0	0	0	0	13.2	1	0	0
388	0	1	59	0	1	1	0	0	0	0	0	0	0	0	0	0	6.7	1	0	0
1527	0	0	54	1	1	1	0	1	0	0	0	0	0	0	0	0	14.5	1	0	0
38	0	0	69	0	0	0	0	1	0	0	0	0	0	0	0	0	11.2	1	0	0
488	0	0	55	0	1	0	0	1	0	0	0	0	0	0	0	0	13.2	1	0	0
724	0	0	48	0	1	1	1	1	1	0	0	0	0	0	0	0	8.8	1	0	0
405	0	0	78	0	1	0	0	0	0	1	1	0	0	0	0	0	8.8	1	0	0
296	0	0	72	0	1	0	0	0	0	0	0	0	0	0	0	0	8.8	1	0	0
134	0	1	73	0	1	1	0	1	1	0	0	0	0	0	0	0	4.8	1	0	0
716	0	0	46	0	1	0	0	1	1	0	0	0	0	0	0	0	11.2	1	0	0
329	0	0	31	0	1	0	0	0	0	0	0	0	0	0	0	0	13.2	1	0	0
211	0	0	35	0	1	0	0	0	0	0	0	0	0	0	0	0	8.8	1	0	0
516	0	0	74	0	1	0	1	0	0	0	0	0	0	0	0	0	6.7	1	0	0
936	0	0	65	0	1	1	0	1	1	0	0	0	0	0	0	0	11.2	1	1	0
1691	0	0	66	0	1	1	0	0	0	0	1	0	0	0	0	0	9	1	0	0
454	0	0	76	1	1	1	0	0	1	0	1	0	0	0	0	0	8.8	1	0	0
1540	0	0	50	0	1	1	0	0	1	0	0	0	0	0	0	0	10	1	0	0
7	0	0	55	0	1	1	0	0	1	1	1	0	0	0	0	0	11.2	1	0	0
626	0	0	80	0	1	1	0	0	0	0	0	0	0	0	0	0	8.8	1	0	0
562	0	1	71	1	1	1	0	1	0	0	0	0	0	0	0	0	8.8	1	0	0
3	0	0	46	0	1	1	1	1	1	1	1	0	0	0	0	0	11.2	1	0	0
4	0	0	66	0	1	1	1	0	0	1	1	0	0	0	0	0	6.7	1	0	0
638	0	1	59	1	1	0	0	0	0	0	0	0	0	0	0	0	8.8	1	0	0
631	0	0	58	1	1	1	1	1	1	1	1	0	0	0	0	0	8.8	1	0	0
592	0	0	61	1	1	0	1	0	0	0	0	0	0	0	0	0	6.7	1	0	0
687	0	0	75	0	1	1	0	1	0	0	0	0	0	0	0	0	6.7	1	0	0
188	0	0	60	0	1	1	0	1	0	0	0	0	0	0	0	0	8.8	1	0	0
610	0	1	45	0	1	1	1	0	0	0	0	0	0	0	0	0	13.2	1	0	0
635	0	1	55	0	0	0	1	1	1	0	0	0	0	0	0	0	11.2	1	1	0
692	0	0	65	0	1	1	0	0	1	0	0	0	0	0	0	0	8.8	1	0	0
662	0	0	62	0	1	1	0	1	1	0	1	0	0	0	0	0	8.8	1	1	0
59	0	1	56	0	1	0	1	0	0	0	0	0	0	0	0	0	8.8	1	0	0
593	0	0	42	0	1	0	1	1	1	0	0	0	0	0	0	0	13.2	1	1	0
526	0	0	59	0	1	1	0	1	0	0	0	0	0	0	0	0	8.8	1	0	0
50	0	0	49	0	0	1	1	1	0	0	0	0	0	0	0	0	13.2	1	0	0
358	0	0	52	0	1	1	0	0	1	0	0	0	0	0	0	0	11.2	1	0	0
41	0	0	69	0	0	0	0	0	1	0	0	0	0	0	0	0	6.7	1	0	0
322	0	1	58	0	1	1	0	0	0	1	1	0	0	0	0	0	8.8	1	0	0
553	0	0	62	0	1	0	1	0	0	0	0	0	0	0	0	0	11.2	1	0	0
389	0	0	77	1	0	0	1	1	0	0	0	0	0	0	0	0	8.8	1	0	0
184	0	0	63	0	1	0	0	1	0	0	0	0	0	0	0	0	8.8	1	0	0
201	0	0	54	0	1	1	0	0	0	0	0	0	0	0	0	0	13.2	1	0	0
1141	0	0	40	0	0	0	0	0	0	0	0	0	0	0	0	0	11	1	0	0
2012	0	0	59	0	1	0	1	0	0	0	0	0	0	0	0	0	12.9	1	0	0
404	0	1	71	0	1	1	0	0	1	0	0	0	0	0	0	0	8.8	1	0	0
325	0	1	76	0	0	0	0	0	0	0	0	0	0	0	0	0	6.7	1	0	0
415	0	1	51	0	0	1	0	0	0	1	0	0	0	0	0	0	13.2	1	0	0
1409	0	0	36	0	0	1	1	1	1	0	0	0	0	0	0	0	9	1	0	0
414	0	1	64	0	1	0	0	0	0	1	1	0	0	0	0	0	8.8	1	0	0
1727	0	0	49	0	1	1	0	1	0	0	0	0	0	0	0	0	8.8	1	0	0
477	0	0	35	0	0	0	1	0	0	0	0	0	0	0	0	0	13.2	1	0	0
572	0	0	75	1	1	0	0	1	0	0	1	0	0	0	0	0	6.7	1	0	0
506	0	0	67	0	1	1	1	0	0	0	0	0	0	0	0	0	13.2	1	0	0
639	0	0	72	0	0	0	1	1	0	0	0	0	0	0	0	0	8.8	1	0	0
375	0	1	73	1	1	1	0	0	1	0	0	0	0	0	0	0	8.8	1	0	0
1006	0	0	65	0	1	0	0	1	0	0	0	0	0	0	0	0	9	1	0	0
56	0	1	44	0	1	1	0	0	0	0	0	0	0	0	0	0	8.8	1	0	0
664	0	0	48	0	0	1	0	0	0	0	0	0	0	0	0	0	13.2	1	0	0
385	0	0	41	0	1	0	0	1	0	0	0	0	0	0	0	0	8.8	1	0	0
455	0	1	50	0	0	0	1	1	0	0	0	0	0	0	0	0	11.2	1	0	0
589	0	0	58	0	1	0	0	0	0	0	0	0	0	0	0	0	6.7	1	1	0
665	0	0	64	1	0	0	0	0	0	0	0	0	0	0	0	0	6.7	1	0	0
711	0	0	59	0	1	1	1	0	0	0	0	0	0	0	0	0	11.2	1	1	0
671	0	0	60	1	1	1	0	1	1	0	1	0	0	0	0	0	8.8	1	0	0
364	0	1	59	0	1	1	0	1	1	0	0	0	0	0	0	0	4.8	1	0	0
20	0	0	43	0	0	0	0	0	0	0	0	0	0	0	0	0	15.3	1	0	0
71	0	1	62	0	1	1	0	1	1	0	0	0	0	0	0	0	4.8	1	0	0
195	0	0	65	0	1	1	0	1	0	0	0	0	0	0	0	0	11.2	1	0	0
654	0	0	64	0	1	1	0	1	0	1	1	0	0	0	0	0	11.2	1	1	0
507	0	0	65	0	0	1	0	0	0	1	1	0	0	0	0	0	8.8	1	0	0
62	0	1	66	0	0	0	0	0	1	0	0	0	0	0	0	0	6.7	1	0	0
896	0	1	59	0	1	0	1	0	1	0	0	0	0	0	0	0	8.8	1	0	0
539	0	1	74	0	1	1	0	0	1	0	0	0	0	0	0	0	6.7	1	0	0
193	0	1	55	0	1	0	0	1	0	0	0	0	0	0	0	0	8.8	1	0	0
598	0	1	62	1	1	1	0	0	0	0	0	0	0	0	0	0	11.2	1	0	0
18	0	0	64	0	1	1	1	0	1	0	0	0	0	0	0	0	13.2	1	0	0
25	0	0	62	0	1	0	0	0	0	0	0	0	0	0	0	0	6.7	1	0	0
608	0	0	68	0	1	0	1	0	0	1	0	0	0	0	0	0	6.7	1	1	0
2129	0	1	72	0	1	1	0	0	0	0	0	0	0	0	0	0	9	1	0	0
611	0	0	60	0	1	0	0	1	0	0	0	0	0	0	0	0	11.2	1	1	0
42	0	1	52	0	0	0	0	1	1	0	0	0	0	0	0	0	6.7	1	0	0
429	0	1	51	0	1	0	0	1	1	0	0	0	0	0	0	0	11.2	1	0	0
640	0	0	65	0	1	0	0	1	0	1	1	0	0	0	0	0	8.8	1	1	0
430	0	0	51	0	0	0	0	1	0	1	0	0	0	0	0	0	13.2	1	0	0
510	0	1	75	1	1	1	0	1	0	0	0	0	0	0	0	0	8.8	1	0	0
84	0	0	62	1	1	1	0	0	1	0	0	0	0	0	0	0	8.8	1	0	0
350	0	0	62	0	1	1	1	0	0	0	0	0	0	0	0	0	11.2	1	0	0
65	0	1	52	0	1	0	1	0	1	0	0	0	0	0	0	0	8.8	1	0	0
16	0	1	58	1	1	1	0	0	1	0	0	0	0	0	0	0	6.7	1	0	0
519	0	0	51	1	1	0	1	1	0	0	0	0	0	0	0	0	13.2	1	0	0
1224	0	0	37	0	0	0	0	1	1	0	0	0	0	0	0	0	14.1	1	0	0
555	0	0	59	0	0	1	0	1	0	0	0	0	0	0	0	0	11.2	1	0	0
279	0	0	70	0	1	0	0	0	0	0	0	0	0	0	0	0	8.8	1	0	0
637	0	0	56	1	0	1	1	1	0	1	1	0	0	0	0	0	13.2	1	1	0
1171	0	1	64	0	0	1	1	1	1	0	0	0	0	0	0	0	9	1	0	0
1144	0	0	60	0	1	1	0	0	0	0	0	0	0	0	0	0	10	1	0	0
2132	0	0	65	0	1	0	0	1	0	1	1	0	0	0	0	0	6.6	1	0	0
54	0	0	45	0	1	0	1	0	0	0	0	0	0	0	0	0	11.2	1	0	0
842	0	0	54	0	1	1	1	1	0	0	0	0	0	0	0	0	13.9	1	1	0
31	0	1	67	0	1	0	0	1	1	0	0	0	0	0	0	0	6.7	1	0	0
1428	0	0	69	0	1	1	1	1	0	0	0	0	0	0	0	0	8	1	0	0
208	0	0	59	0	1	1	0	0	0	0	0	0	0	0	0	0	11.2	1	0	0
1146	0	1	60	0	1	1	0	0	1	0	0	0	0	0	0	0	9	1	0	0
884	0	0	60	0	0	1	0	1	0	1	1	0	0	0	0	0	17.3	1	0	0
366	0	1	57	0	0	1	0	1	0	0	0	0	0	0	0	0	6.7	1	0	0
1338	0	1	58	0	1	1	0	1	0	0	0	0	0	0	0	0	6.6	1	0	0
66	0	1	59	1	1	1	1	1	0	0	0	0	0	0	0	0	8.8	1	0	0
456	0	0	68	1	1	0	1	0	0	0	0	0	0	0	0	0	11.2	1	0	0
338	0	0	64	0	0	0	1	1	0	0	0	0	0	0	0	0	8.8	1	0	0
372	0	0	67	0	1	1	0	1	0	1	1	0	0	0	0	0	11.2	1	0	0
721	0	1	39	0	1	0	0	1	0	0	0	0	0	0	0	0	8.8	1	0	0
224	0	0	66	1	1	1	0	0	0	0	0	0	0	0	0	0	11.2	1	0	0
303	0	1	46	0	1	1	0	0	0	0	0	0	0	0	0	0	11.2	1	0	0
472	0	1	53	0	1	1	0	1	0	0	1	0	0	0	0	0	11.2	1	0	0
1128	0	1	55	0	1	1	1	1	0	0	0	0	0	0	0	0	4.6	1	0	0
36	0	1	71	1	1	1	0	1	1	0	0	0	0	0	0	0	6.7	1	0	0
489	0	0	51	1	1	0	0	1	0	0	0	0	0	0	0	0	8.8	1	0	0
44	0	0	57	0	1	0	1	0	0	0	0	0	0	0	0	0	11.2	1	0	0
471	0	0	72	1	0	0	1	0	0	1	0	0	0	0	0	0	8.8	1	0	0
276	0	1	68	1	1	1	0	0	1	0	0	0	0	0	0	0	6.7	1	0	0
794	0	0	55	1	1	1	0	0	1	1	0	0	0	0	0	0	11.2	1	0	0
1461	0	0	55	0	1	1	0	0	0	0	1	0	0	0	0	0	10.9	1	0	0
1040	0	0	65	1	1	1	1	1	0	0	0	0	0	0	0	0	4.6	1	1	0
1779	0	0	63	0	1	1	0	1	0	0	1	0	0	0	0	0	11	1	1	0
1776	0	0	61	0	0	1	1	1	0	1	1	0	0	0	0	0	12.9	1	0	0
1455	0	0	74	0	1	1	1	0	0	0	0	0	1	0	0	1			0	0
1829	0	0	68	0	1	0	1	1	1	0	0	0	1	0	0	1			0	0
1679	0	1	66	1	1	1	1	1	0	0	0	0	1	0	0	1			0	0
1324	0	1	68	0	1	1	0	0	1	0	0	0	1	0	0	1			0	0
1056	0	0	70	1	1	1	0	1	1	0	0	0	1	0	0	1			0	0
1083	0	1	66	0	1	1	0	1	0	0	0	0	1	0	0	1			0	0
1609	0	0	49	0	1	1	1	1	1	1	1	0	1	0	0	1			0	0
1127	0	0	66	1	0	0	1	0	0	1	1	0	1	0	1	1			0	0
1049	0	1	72	1	1	1	0	0	0	0	0	0	1	0	1	1			0	0
990	0	1	64	0	1	0	0	1	1	1	0	0	1	0	1	1			0	0
2036	0	0	53	0	1	1	0	0	0	0	1	0	1	0	1	1			0	0
1018	0	0	44	0	0	1	1	1	1	1	1	0	1	0	1	1			0	0
1103	0	0	57	0	0	1	1	1	0	1	1	0	1	0	1	1			0	0
282	0	0	77	0	0	0	0	1	1	0	0	0	1	0	1	1			0	0
1184	0	0	38	1	0	0	0	0	1	0	0	0	1	0	0	0	4.3	0	0	0
1264	0	0	57	1	0	1	1	0	0	1	1	0	1	0	0	0	12.6	0	0	0
1388	0	0	44	1	1	1	1	1	1	1	0	0	1	0	0	0	10.5	0	0	0
1786	0	0	67	0	1	1	1	1	0	1	0	0	1	0	0	0	6.5	0	0	0
867	0	0	72	1	1	1	0	1	1	0	0	0	1	0	1	0	11.5	0	0	0
1366	0	0	63	0	1	1	1	1	0	1	0	0	1	0	1	0	11	0	0	0
1362	0	0	76	0	1	0	0	0	0	0	1	0	1	0	1	0	6.6	0	1	0
1552	0	0	52	1	1	1	1	1	1	1	0	0	1	0	1	0	8.5	0	1	0
1048	0	0	36	0	0	0	1	1	1	1	1	0	1	0	1	0	12.9	0	0	0
1231	0	0	38	0	1	1	1	1	0	1	1	0	1	0	1	0	11	0	0	0
1828	0	1	54	0	0	1	1	1	1	0	0	0	1	0	0	0	10.2	1	0	0
861	0	1	58	0	0	1	0	1	1	0	0	0	1	0	0	0	9	1	0	0
2113	0	0	58	0	0	1	1	0	0	0	0	0	1	0	0	0	9.7	1	0	0
1413	0	0	41	0	1	0	0	0	0	0	0	0	1	0	0	0	12.9	1	0	0
886	0	0	71	0	0	1	1	1	1	0	0	0	1	0	0	0	9	1	0	0
913	0	1	50	0	0	1	0	0	1	0	0	0	1	0	0	0	12.1	1	0	0
1958	0	0	47	0	0	0	0	1	0	0	0	0	1	0	0	0	13.2	1	0	0
1472	0	0	58	1	1	1	0	1	0	1	1	0	1	0	0	0	9.3	1	0	0
1720	0	0	63	0	1	1	0	1	1	1	1	0	1	0	0	0	10.5	1	0	0
1426	0	0	61	0	1	1	0	0	0	0	0	0	1	0	0	0	6.6	1	0	0
1095	0	1	50	0	0	0	0	0	0	0	0	0	1	0	1	0	11	1	0	0
1421	0	0	46	0	0	0	0	0	1	0	0	0	1	0	1	0	12.1	1	0	0
1525	0	0	60	0	1	1	0	1	1	1	1	0	1	0	1	0	10.2	1	1	0
2051	0	0	67	0	0	1	0	0	1	0	1	0	1	0	1	0	4.2	1	0	0
1114	0	0	64	1	1	1	0	1	1	0	0	0	1	0	1	0	7	1	0	0
2179	0	0	57	0	1	1	1	1	0	1	0	0	1	0	1	0	15.4	1	0	0
81	0	1	58	0	0	1	1	1	0	0	0	0	2	0	0	1			0	0
295	0	0	33	0	0	0	0	0	1	0	0	0	2	0	0	1			0	0
225	0	0	36	0	1	0	1	1	0	0	0	0	2	0	0	1			0	0
299	0	0	52	0	1	1	0	1	1	0	0	0	2	0	0	1			0	0
96	0	1	64	0	0	1	0	1	0	0	0	0	2	0	0	1			0	0
448	0	1	77	1	0	0	0	0	0	0	0	0	2	0	0	1			0	0
535	0	0	56	0	0	0	0	0	0	0	0	0	2	0	0	1			0	0
713	0	1	53	0	0	0	0	1	1	0	0	0	2	0	0	1			0	0
244	0	0	55	0	1	1	0	0	0	1	0	0	2	0	0	1			0	0
220	0	0	60	1	1	1	1	1	1	0	0	0	2	0	0	1			0	0
218	0	0	79	1	1	1	0	0	0	0	0	0	2	0	0	1			0	0
100	0	1	53	0	1	1	0	0	1	0	0	0	2	0	0	1			0	0
563	0	1	84	1	1	0	0	0	1	1	0	0	2	0	0	1			0	0
343	0	0	72	0	0	1	0	0	0	0	0	0	2	0	0	1			0	0
1135	0	1	54	0	1	1	1	1	0	0	0	0	2	0	0	1			0	0
190	0	0	63	0	1	0	0	1	1	0	0	0	2	0	0	1			0	0
835	0	1	74	0	1	1	0	1	0	0	0	0	2	0	0	1			0	0
1571	0	0	67	1	0	0	1	0	1	0	0	0	2	0	0	1			0	0
1977	0	0	28	0	1	1	0	0	1	0	0	0	2	0	0	1			0	0
1618	0	0	56	0	1	1	1	0	0	0	0	0	2	0	0	1			0	0
779	0	0	36	1	1	0	0	1	0	0	0	0	2	0	0	1			0	0
1775	0	0	77	0	1	0	0	0	0	1	1	0	2	0	0	1			0	0
1443	0	1	77	1	1	0	1	0	0	0	0	0	2	0	0	1			0	0
1431	0	1	60	0	0	0	1	0	0	0	0	0	2	0	0	1			0	0
942	0	1	44	0	1	0	0	0	1	0	0	0	2	0	0	1			0	0
967	0	0	52	1	1	1	1	0	0	0	0	0	2	0	0	1			0	0
986	0	0	83	1	0	1	1	1	0	0	0	0	2	0	0	1			0	0
877	0	0	78	0	1	0	1	1	0	0	0	0	2	0	0	1			0	0
1529	0	0	70	0	0	1	1	0	0	0	0	0	2	0	0	1			0	0
2142	0	0	47	0	1	1	1	1	1	0	1	0	2	0	0	1			0	0
1291	0	1	64	0	1	0	0	0	0	1	0	0	2	0	0	1			0	0
1153	0	1	75	0	1	1	0	0	0	0	0	0	2	0	0	1			0	0
1172	0	0	78	1	1	1	0	1	0	0	0	0	2	0	0	1			0	0
838	0	1	72	0	1	1	0	1	1	0	0	0	2	0	0	1			0	0
982	0	0	68	0	1	1	0	0	0	0	0	0	2	0	0	1			0	0
997	0	0	59	1	1	0	0	0	0	1	0	0	2	0	0	1			0	0
888	0	1	59	0	1	1	1	0	1	0	0	0	2	0	0	1			0	0
1367	0	1	64	1	1	1	0	1	0	0	0	0	2	0	0	1			0	0
1393	0	0	65	1	1	1	1	1	1	0	1	0	2	0	0	1			0	0
881	0	0	60	0	0	0	0	0	0	0	0	0	2	0	0	1			0	0
1113	0	1	66	1	1	1	0	1	1	1	1	0	2	0	0	1			0	0
1860	0	0	51	0	0	0	0	0	0	0	0	0	2	0	0	1			0	0
1319	0	0	75	0	0	1	1	0	0	0	0	0	2	0	0	1			0	0
1033	0	1	71	0	0	1	0	1	0	1	0	0	2	0	0	1			0	0
2106	0	1	47	0	1	1	0	1	0	0	0	0	2	0	0	1			0	0
979	0	0	72	0	1	1	1	0	1	0	0	0	2	0	0	1			0	0
1469	0	1	56	0	0	1	0	1	0	0	0	0	2	0	0	1			0	0
2005	0	0	51	0	1	0	1	1	0	0	0	0	2	0	0	1			0	0
1572	0	0	47	0	1	0	0	0	1	0	0	0	2	0	0	1			0	0
985	0	0	71	0	1	0	0	0	0	0	0	0	2	0	0	1			0	0
1882	0	0	61	1	1	0	1	0	1	0	0	0	2	0	0	1			0	0
991	0	0	79	0	0	0	0	1	0	0	0	0	2	0	0	1			0	0
837	0	0	76	0	1	0	0	0	1	0	0	0	2	0	0	1			0	0
1398	0	0	52	0	1	1	1	0	1	0	0	0	2	0	0	1			0	0
790	0	0	63	1	1	1	0	0	0	0	0	0	2	0	0	1			0	0
901	0	0	80	0	0	1	0	1	0	0	0	0	2	0	0	1			0	0
1416	0	1	68	0	0	1	0	0	0	0	0	0	2	0	0	1			0	0
821	0	0	65	0	1	0	1	0	1	0	0	0	2	0	0	1			0	0
1658	0	1	69	1	1	0	0	0	0	0	0	0	2	0	0	1			0	0
1419	0	0	84	0	0	0	0	0	1	0	1	0	2	0	0	1			0	0
1423	0	1	46	0	1	0	0	0	1	0	0	0	2	0	0	1			0	0
1401	0	1	43	0	0	0	0	0	0	0	0	0	2	0	0	1			0	0
1481	0	0	70	0	1	0	1	1	0	1	1	0	2	0	0	1			0	0
1635	0	0	50	0	1	0	0	0	0	0	1	0	2	0	0	1			0	0
1966	0	0	59	1	0	1	1	0	0	0	0	0	2	0	0	1			0	0
1962	0	0	55	0	0	0	1	0	0	1	1	0	2	0	0	1			0	0
1805	0	0	71	0	1	1	0	1	0	0	0	0	2	0	0	1			0	0
1544	0	0	67	0	1	1	0	0	0	0	1	0	2	0	0	1			0	0
1709	0	0	57	1	1	1	1	1	0	0	1	0	2	0	0	1			0	0
1758	0	0	73	0	1	1	0	0	0	0	0	0	2	0	0	1			0	0
1173	0	0	74	0	1	1	0	0	0	0	0	0	2	0	0	1			0	0
1567	0	0	76	0	1	1	0	0	0	0	1	0	2	0	0	1			0	0
749	0	1	60	1	1	1	0	1	1	1	1	0	2	0	0	1			0	0
1774	0	1	60	0	1	1	1	1	1	1	1	0	2	0	0	1			0	0
718	0	0	44	0	1	1	1	1	0	1	1	0	2	1	0	1			0	0
1005	0	0	79	1	1	1	0	0	0	0	0	0	2	0	1	1			0	0
1076	0	0	55	1	1	1	0	1	0	1	1	0	2	0	1	1			0	0
885	0	1	78	1	1	1	1	1	0	0	0	0	2	0	1	1			0	0
1844	0	0	73	0	1	0	1	0	0	0	0	0	2	0	1	1			0	0
920	0	0	57	1	1	1	0	1	0	0	0	0	2	0	1	1			0	0
1738	0	0	52	0	1	0	0	1	1	0	0	0	2	0	1	1			0	0
1110	0	1	84	1	1	1	0	1	0	0	0	0	2	1	1	1			0	0
1243	0	0	68	0	1	1	1	1	0	1	1	0	2	1	1	1			0	0
357	0	0	58	1	1	1	0	0	1	0	0	0	2	0	0	0	13.2	0	0	0
330	0	0	60	0	1	1	1	1	1	0	0	0	2	0	0	0	8.8	0	0	0
55	0	0	62	1	1	0	1	0	0	1	0	0	2	0	0	0	6.7	0	0	0
1394	0	0	58	1	1	1	1	0	1	0	0	0	2	0	0	0	14	0	0	0
466	0	0	62	1	1	0	1	0	0	0	0	0	2	0	0	0	6.7	0	0	0
1800	0	0	68	1	1	0	1	0	0	1	0	0	2	0	0	0	7	0	0	0
1848	0	0	48	1	1	0	0	0	1	0	0	0	2	0	0	0	10.4	0	0	0
1963	0	0	73	0	1	0	0	1	0	0	0	0	2	0	0	0	7	0	0	0
1809	0	0	65	1	1	1	0	1	0	0	1	0	2	0	0	0	11	0	0	0
2045	0	1	61	0	1	1	1	1	0	0	0	0	2	0	0	0	9	0	0	0
1755	0	0	69	0	1	0	1	1	0	0	0	0	2	0	0	0	4.6	0	0	0
1270	0	0	70	1	1	1	0	0	1	0	0	0	2	0	0	0		0	0	0
1961	0	1	60	0	1	1	1	1	1	0	0	0	2	0	0	0	6.9	0	0	0
1262	0	1	39	0	1	0	1	1	0	0	0	0	2	0	0	0		0	0	0
1309	0	0	71	0	0	1	1	0	0	1	1	0	2	0	0	0	9	0	0	0
1680	0	0	64	1	1	1	0	0	0	0	1	0	2	0	0	0	9	0	0	0
2137	0	0	79	0	1	0	1	1	0	1	1	0	2	0	0	0	9.2	0	0	0
1160	0	1	71	1	1	1	0	1	0	0	0	0	2	0	0	0	11	0	0	0
1864	0	0	60	1	1	0	0	0	0	1	1	0	2	0	0	0	10.5	0	0	0
1622	0	0	43	0	1	1	1	1	1	1	1	0	2	0	0	0	13	0	0	0
1945	0	0	65	0	1	1	1	1	0	0	0	0	2	0	0	0	10	0	0	0
1044	0	0	48	0	1	0	0	0	0	0	0	0	2	0	0	0	14.6	0	0	0
1953	0	0	78	0	1	0	0	0	0	0	0	0	2	0	0	0	9	0	0	0
780	0	1	60	0	1	0	0	0	1	0	0	0	2	0	0	0	7.4	0	0	0
1384	0	1	67	1	0	1	1	1	0	0	0	0	2	0	0	0		0	0	0
2081	0	0	47	1	0	0	0	1	1	1	1	0	2	0	0	0	12.1	0	0	0
1451	0	0	68	1	1	1	0	0	0	1	1	0	2	0	1	0	8.2	0	0	0
2043	0	0	69	0	1	1	1	1	0	1	1	0	2	0	1	0	11	0	0	0
1872	0	0	49	0	0	0	0	1	0	0	0	0	2	0	1	0	13.5	0	0	0
1585	0	0	65	0	1	1	1	0	0	1	0	0	2	0	1	0	9	0	0	0
1595	0	0	81	1	1	0	1	0	1	1	0	0	2	1	1	0	11	0	0	0
1245	0	0	64	1	1	0	0	0	0	0	0	0	2	0	0	0	9	1	0	0
620	0	0	78	1	1	0	0	0	0	0	0	0	2	0	0	0	8.8	1	0	0
710	0	0	53	0	1	1	0	1	1	1	1	0	2	0	0	0	13.2	1	0	0
336	0	0	69	1	0	1	0	0	0	1	0	0	2	0	0	0	6.7	1	0	0
76	0	1	66	0	1	0	1	0	0	1	0	0	2	0	0	0	8.8	1	0	0
212	0	0	75	0	1	1	0	0	0	0	0	0	2	0	0	0	6.7	1	0	0
398	0	0	64	1	1	1	1	1	0	1	1	0	2	0	0	0	8.8	1	0	0
492	0	0	72	0	1	1	0	1	1	0	0	0	2	0	0	0	11.2	1	0	0
1061	0	0	53	0	1	0	1	1	0	0	0	0	2	0	0	0	14.3	1	0	0
2041	0	0	77	0	1	1	0	1	1	0	0	0	2	0	0	0	4.6	1	0	0
2019	0	0	70	0	1	0	0	1	0	0	0	0	2	0	0	0	9	1	0	0
958	0	0	53	1	1	0	1	0	1	0	0	0	2	0	0	0	9	1	0	0
1157	0	1	72	0	0	1	0	0	0	0	0	0	2	0	0	0	10	1	0	0
2087	0	1	50	0	1	1	0	1	1	0	0	0	2	0	0	0	5.4	1	0	0
1900	0	0	56	0	1	1	0	1	1	0	1	0	2	0	0	0	9	1	1	0
1441	0	1	76	0	1	0	0	1	0	0	0	0	2	0	0	0	9	1	0	0
1992	0	0	62	0	1	0	0	1	0	0	0	0	2	0	0	0	9.5	1	0	0
1516	0	0	50	0	1	1	1	0	1	0	0	0	2	0	0	0	11	1	0	0
1949	0	0	50	0	1	1	0	0	0	0	0	0	2	0	0	0	11	1	0	0
883	0	0	67	1	1	1	0	1	0	0	0	0	2	0	0	0	13.2	1	0	0
1806	0	0	62	0	1	0	0	1	0	0	0	0	2	0	0	0	14.4	1	0	0
2022	0	0	75	0	1	0	0	0	0	0	0	0	2	0	0	0	10	1	0	0
904	0	1	65	0	1	1	1	1	0	0	0	0	2	0	0	0	11.2	1	0	0
1380	0	0	65	0	1	1	0	1	1	0	0	0	2	0	0	0	15.4	1	0	0
1373	0	0	52	0	1	0	0	1	0	0	0	0	2	0	0	0	6.8	1	0	0
946	0	0	49	0	1	1	0	1	0	0	0	0	2	0	0	0	7.9	1	1	0
772	0	0	72	0	0	0	1	1	0	0	0	0	2	0	0	0	10.1	1	0	0
1457	0	0	54	0	0	0	1	0	0	1	1	0	2	0	0	0	9.5	1	0	0
1578	0	0	65	1	1	1	0	0	0	0	0	0	2	0	0	0	11.1	1	1	0
915	0	0	74	0	1	0	0	1	1	0	0	0	2	0	0	0	8.6	1	0	0
822	0	1	38	0	0	0	0	1	1	0	0	0	2	0	0	0	9.4	1	0	0
1433	0	0	55	0	1	1	1	1	1	1	0	0	2	0	0	0	14.4	1	0	0
1737	0	0	52	1	1	1	0	1	0	0	0	0	2	0	0	0	13.7	1	0	0
827	0	0	42	0	0	1	0	0	0	0	0	0	2	0	0	0	12.2	1	0	0
1491	0	0	63	0	0	0	0	0	1	0	0	0	2	0	0	0	10.9	1	0	0
1643	0	0	44	0	0	1	0	0	1	0	0	0	2	0	0	0	11.2	1	0	0
1988	0	0	56	0	0	0	1	0	1	0	0	0	2	0	0	0	6.6	1	0	0
2056	0	0	37	0	1	0	1	1	1	0	0	0	2	0	0	0	12.9	1	0	0
1724	0	0	37	0	0	0	1	0	1	0	0	0	2	0	0	0	15.4	1	0	0
955	0	0	47	1	0	1	1	1	0	0	0	0	2	0	0	0	6.6	1	0	0
1614	0	0	51	0	0	0	1	0	0	0	0	0	2	0	0	0	13	1	0	0
1964	0	0	61	1	0	0	1	0	0	0	0	0	2	0	0	0	10.1	1	0	0
1414	0	0	62	0	1	1	1	1	1	0	0	0	2	0	0	0	9	1	1	0
2155	0	0	53	0	0	0	1	0	0	0	0	0	2	0	0	0	9	1	0	0
2164	0	0	64	0	1	0	0	0	0	0	1	0	2	0	0	0	12.2	1	0	0
778	0	0	65	0	0	1	1	0	0	0	0	0	2	0	0	0	7	1	0	0
2060	0	0	69	0	1	1	1	1	0	1	1	0	2	0	0	0	10.4	1	0	0
2035	0	0	62	0	0	0	1	0	0	0	0	0	2	0	0	0	7.4	1	0	0
1368	0	0	70	0	1	0	0	0	0	0	0	0	2	0	0	0	9	1	1	0
1810	0	0	66	1	1	0	1	0	0	0	0	0	2	0	0	0	10.6	1	0	0
931	0	0	61	0	1	1	0	0	0	0	0	0	2	0	0	0	9	1	0	0
1502	0	0	38	1	0	1	1	1	0	0	0	0	2	0	0	0	7.4	1	0	0
1464	0	1	62	0	1	1	0	0	1	0	0	0	2	0	0	0	10.8	1	0	0
1485	0	0	60	1	1	1	0	1	0	0	0	0	2	0	0	0	15.4	1	0	0
1826	0	0	56	0	0	0	0	1	0	0	0	0	2	0	0	0	9.6	1	0	0
777	0	0	65	0	0	1	0	0	0	0	0	0	2	0	0	0	11.4	1	0	0
1060	0	0	65	0	1	0	1	1	1	0	0	0	2	0	0	0	7.2	1	0	0
1590	0	1	49	0	1	1	0	1	1	0	0	0	2	0	0	0	12.9	1	0	0
974	0	1	63	0	0	0	0	1	0	0	0	0	2	0	0	0	8	1	0	0
1994	0	0	62	0	1	1	0	1	1	0	0	0	2	0	0	0	9.2	1	0	0
1714	0	0	59	1	1	1	0	0	0	1	0	0	2	0	0	0	10	1	1	0
1916	0	0	68	0	1	0	0	1	0	0	0	0	2	0	0	0	6.7	1	1	0
1819	0	0	66	1	1	1	1	1	0	0	0	0	2	0	0	0	5.4	1	0	0
1278	0	1	56	0	1	0	0	0	1	0	0	0	2	0	0	0	4.7	1	0	0
1031	0	0	56	1	0	1	1	0	0	0	0	0	2	0	0	0	10	1	0	0
1444	0	0	68	0	1	1	1	1	0	1	1	0	2	0	0	0	8.4	1	0	0
1352	0	0	77	0	1	1	0	0	1	1	1	0	2	0	0	0	7.7	1	0	0
973	0	0	53	0	0	0	1	1	1	0	0	0	2	0	0	0	13.2	1	0	0
1747	0	0	57	1	1	1	0	1	0	0	0	0	2	0	0	0	10.9	1	0	0
1034	0	1	70	0	1	1	0	1	1	0	0	0	2	0	0	0	5.4	1	0	0
1377	0	0	53	0	1	0	1	0	1	1	1	0	2	0	0	0	12	1	0	0
1825	0	1	46	0	1	1	1	1	0	0	0	0	2	0	0	0	13	1	0	0
875	0	1	60	0	0	1	1	1	0	0	0	0	2	0	0	0	10.1	1	0	0
2163	0	0	58	0	1	0	0	0	0	0	0	0	2	0	0	0	12.9	1	0	0
765	0	1	70	0	1	0	0	0	1	0	0	0	2	0	0	0	6.7	1	0	0
1349	0	0	62	1	0	1	0	0	0	0	0	0	2	0	0	0	9	1	0	0
1039	0	0	58	0	1	1	0	0	0	0	1	0	2	0	0	0	15.7	1	0	0
1190	0	0	53	0	1	1	1	1	1	0	0	0	2	0	0	0	11	1	0	0
882	0	0	64	1	1	1	1	1	0	0	0	0	2	0	0	0	10	1	0	0
1811	0	0	65	1	1	0	0	0	0	0	1	0	2	0	0	0	11.1	1	0	0
1573	0	0	63	0	1	0	0	0	0	0	0	0	2	0	0	0	9.7	1	0	0
962	0	1	54	0	0	1	1	0	1	0	0	0	2	0	0	0	10	1	1	0
800	0	0	44	0	1	0	1	1	1	0	0	0	2	0	0	0	8.8	1	0	0
1554	0	0	66	0	1	1	1	1	0	1	1	0	2	0	0	0	15.8	1	0	0
2009	0	0	68	0	1	0	0	1	1	0	0	0	2	0	0	0	9	1	0	0
1032	0	0	59	1	1	1	1	1	0	1	1	0	2	0	0	0	9.2	1	0	0
1154	0	0	63	0	1	0	1	0	0	1	1	0	2	0	0	0	8	1	0	0
1017	0	0	60	0	1	1	0	0	0	0	0	0	2	0	0	0	9	1	0	0
1162	0	1	51	0	1	0	0	1	1	0	0	0	2	0	0	0	7.4	1	0	0
905	0	1	58	1	1	0	0	1	1	0	0	0	2	0	0	0	11.2	1	0	0
1831	0	1	68	0	1	1	1	1	0	0	0	0	2	0	0	0	8.3	1	0	0
1101	0	0	55	0	0	1	0	0	0	0	0	0	2	0	0	0	12.8	1	0	0
1625	0	0	68	0	1	0	0	1	1	0	0	0	2	0	0	0	5.8	1	0	0
1785	0	0	59	0	1	1	0	1	1	1	1	0	2	0	0	0	3	1	0	0
2112	0	1	61	0	1	1	1	0	1	1	1	0	2	0	0	0	9	1	0	0
887	0	0	57	0	0	1	0	0	1	0	0	0	2	0	0	0	16	1	0	0
933	0	0	73	0	1	0	0	0	0	0	0	0	2	0	0	0	9	1	0	0
1439	0	0	13	0	0	0	0	1	0	0	0	0	2	0	0	0	18.4	1	0	0
1700	0	0	71	0	1	1	1	0	1	0	0	0	2	0	0	0	12	1	0	0
1411	0	0	59	0	0	0	0	0	0	0	0	0	2	0	0	0	9	1	1	0
1688	0	0	42	0	1	0	1	1	0	0	0	0	2	0	1	0	6	1	0	0
1718	0	0	31	0	1	1	1	1	1	0	0	0	2	0	1	0	10.2	1	0	0
1650	0	0	65	0	1	1	0	1	0	0	0	0	2	0	1	0	8.2	1	0	0
1515	0	1	57	0	1	0	0	0	1	0	0	0	2	0	1	0	6.6	1	1	0
1999	0	0	61	0	1	1	0	1	0	0	0	0	2	0	1	0	9	1	0	0
421	0	0	68	1	1	0	0	0	0	0	0	0	2	1	1	0	8.8	1	0	0
1598	0	0	63	1	1	1	1	0	1	1	1	0	2	1	1	0	11	1	0	0
1097	0	0	67	0	1	1	0	1	0	0	1	0	2	1	1	0	10.9	1	0	0
1055	0	1	74	1	1	1	0	0	0	0	1	0	3	0	0	1			0	0
771	0	0	65	1	1	0	0	1	0	0	0	0	3	0	0	1			0	0
809	0	1	79	0	1	0	0	1	0	0	0	0	3	0	0	1			0	0
1807	0	0	73	1	1	1	1	1	0	1	1	0	3	0	0	1			0	0
1361	0	1	59	0	1	1	1	0	0	1	0	0	3	0	0	1			0	0
1841	0	0	72	1	1	1	0	1	1	0	1	0	3	0	0	1			0	0
925	0	1	44	0	1	0	1	0	1	0	0	0	3	0	0	1			0	0
1644	0	0	86	1	1	1	0	0	0	0	0	0	3	0	0	1			0	0
746	0	1	67	0	1	1	0	0	0	0	0	0	3	0	0	1			0	0
1891	0	1	80	1	1	1	1	0	0	0	0	0	3	0	0	1			0	0
899	0	1	72	0	1	0	0	0	0	0	0	0	3	0	0	1			0	0
1420	0	0	63	1	0	1	0	0	0	0	0	0	3	0	0	0	15.4		0	0
1834	0	1	43	0	0	1	1	0	0	0	0	0	3	0	0	1			0	0
900	0	1	78	0	0	1	0	0	0	0	0	0	3	0	0	1			0	0
1642	0	1	80	0	1	1	0	1	1	0	0	0	3	0	0	1			0	0
2037	0	1	79	0	1	0	0	1	0	0	0	0	3	0	0	1			0	0
1277	0	0	62	0	1	1	1	1	0	0	1	0	3	0	0	1			0	0
1492	0	1	68	0	0	1	1	1	0	0	0	0	3	0	0	1			0	0
1118	0	0	60	0	1	1	0	0	0	0	0	0	3	0	0	1			0	0
2061	0	0	59	0	1	1	0	1	1	0	0	0	3	0	0	1			0	0
932	0	0	61	1	1	1	1	0	0	0	0	0	3	0	0	1			0	0
833	0	1	67	0	0	0	0	1	1	0	0	0	3	0	0	1			0	0
1406	0	0	60	1	1	1	0	1	1	0	0	0	3	0	0	1			0	0
1612	0	1	63	1	1	1	0	1	1	0	0	0	3	0	0	1			0	0
908	0	1	67	0	0	1	0	0	1	0	0	0	3	0	0	1			0	0
976	0	0	81	1	1	0	0	0	0	1	0	0	3	0	0	1			0	0
1360	0	1	54	0	1	1	1	0	1	1	0	0	3	0	0	1			0	0
1873	0	0	76	1	1	1	0	0	0	0	0	0	3	0	0	1			0	0
818	0	0	67	1	1	1	1	0	0	0	0	0	3	0	0	1			0	0
2123	0	1	47	1	1	1	1	1	0	0	0	0	3	0	0	1			0	0
1823	0	1	70	1	1	0	0	1	0	0	0	0	3	0	0	1			0	0
1410	0	1	79	0	1	0	1	0	0	0	0	0	3	0	0	1			0	0
2130	0	0	64	1	1	1	1	0	0	0	1	0	3	0	0	1			0	0
802	0	0	68	0	1	0	1	1	0	1	0	0	3	0	0	1			0	0
1158	0	0	49	1	0	0	0	0	0	0	0	0	3	0	0	1			0	0
949	0	1	70	1	1	1	0	1	0	0	0	0	3	0	0	1			0	0
1815	0	1	70	1	0	1	0	1	0	0	0	0	3	0	0	1			0	0
868	0	0	64	0	1	1	1	1	0	0	0	0	3	0	0	1			0	0
1102	0	0	63	0	1	1	1	0	1	0	0	0	3	0	0	1			0	0
1761	0	1	68	0	1	0	0	0	0	0	0	0	3	0	0	1			0	0
1122	0	1	69	1	1	1	0	0	0	0	0	0	3	0	0	1			0	0
2063	0	0	74	1	1	1	1	0	0	0	1	0	3	0	0	1			0	0
1854	0	0	62	1	0	1	0	0	0	0	0	0	3	0	0	1			0	0
796	0	1	65	0	1	1	0	1	1	1	0	0	3	0	0	1			0	0
848	0	1	58	0	1	1	0	1	0	0	0	0	3	0	0	1			0	0
2073	0	1	52	0	1	1	1	1	1	0	0	0	3	0	0	1			0	0
993	0	0	56	0	1	1	0	0	0	0	0	0	3	0	0	1			0	0
740	0	0	73	1	1	0	0	0	1	0	0	0	3	0	0	1			0	0
1493	0	0	72	0	1	1	1	1	0	0	0	0	3	0	0	1			0	0
1412	0	1	65	0	1	1	0	1	1	0	0	0	3	0	0	1			0	0
1395	0	1	74	0	0	1	1	0	1	0	0	0	3	0	0	1			0	0
1913	0	1	65	1	1	1	0	1	1	0	0	0	3	0	0	1			0	0
1837	0	1	54	0	1	0	1	0	0	0	0	0	3	0	0	1			0	0
1827	0	0	64	0	1	1	0	0	0	0	0	0	3	0	0	1			0	0
864	0	1	74	0	1	1	0	1	0	1	0	0	3	0	0	1			0	0
1690	0	0	56	0	1	1	0	1	0	1	0	0	3	0	0	1			0	0
923	0	1	39	0	1	0	1	1	0	0	0	0	3	0	0	1			0	0
1358	0	0	70	1	1	1	1	0	0	1	1	0	3	0	0	1			0	0
1415	0	1	64	0	0	0	0	0	1	0	0	0	3	0	0	1			0	0
930	0	1	70	0	1	0	0	0	0	0	0	0	3	0	0	1			0	0
1175	0	0	67	1	1	0	0	1	0	0	0	0	3	0	0	1			0	0
1020	0	1	75	0	1	0	0	0	0	0	0	0	3	0	0	1			0	0
1098	0	1	76	1	1	1	0	0	0	0	1	0	3	0	0	1			0	0
1260	0	0	70	1	1	0	0	1	0	1	1	0	3	0	0	1			0	0
855	0	1	78	0	1	0	0	0	0	0	0	0	3	0	0	1			0	0
1833	0	1	67	1	1	1	0	0	1	0	0	0	3	0	0	1			0	0
1702	0	0	72	0	1	1	0	0	0	1	1	0	3	0	0	1			0	0
854	0	1	68	1	1	1	0	1	0	0	0	0	3	0	0	1			0	0
956	0	0	63	1	0	1	0	1	0	0	0	0	3	0	0	1			0	0
791	0	0	60	0	1	0	0	0	0	0	0	0	3	0	0	1			0	0
1385	0	1	74	0	0	0	0	0	0	0	0	0	3	0	0	1			0	0
1478	0	0	80	0	0	0	1	1	1	0	0	0	3	0	0	1			0	0
978	0	1	80	1	1	1	0	1	1	0	0	0	3	0	0	1			0	0
1046	0	0	75	0	1	1	0	0	1	0	1	0	3	0	0	1			0	0
927	0	1	44	0	1	1	1	1	0	0	0	0	3	0	0	1			0	0
1424	0	0	56	1	1	1	1	0	0	0	0	0	3	0	0	1			0	0
897	0	1	62	1	1	1	1	1	1	0	0	0	3	0	0	1			0	0
1577	0	0	61	1	1	0	0	0	1	1	1	0	3	0	0	1			0	0
1093	0	0	57	0	1	1	0	1	0	0	0	0	3	0	0	1			0	0
1404	0	1	66	1	1	1	1	1	0	0	0	0	3	0	0	1			0	0
2117	0	0	57	0	1	1	1	1	1	0	1	0	3	0	0	1			0	0
1780	0	1	63	0	1	0	0	0	0	0	0	0	3	0	0	1			0	0
1772	0	1	61	0	1	1	1	1	1	0	0	0	3	0	0	1			0	0
1249	0	1	74	0	1	1	0	0	0	0	0	0	3	0	0	1			0	0
1685	0	0	73	0	1	1	0	0	1	0	0	0	3	0	0	1			0	0
1628	0	1	72	1	1	1	1	1	0	0	0	0	3	0	0	1			0	0
1271	0	0	58	0	1	0	0	0	1	0	0	0	3	2	1	1			0	0
1302	0	0	53	1	1	0	0	0	0	1	1	0	3	2	1	1			0	0
742	0	1	60	1	1	1	0	1	0	0	1	0	3	2	1	1			0	0
382	0	0	52	0	1	1	0	0	0	1	1	0	3	2	1	1			0	0
1176	0	0	62	0	1	1	1	0	0	0	0	0	3	2	1	1			0	0
1015	0	0	65	1	1	1	0	1	0	0	1	0	3	2	1	1			0	0
1284	0	0	57	1	1	1	1	0	0	0	1	0	3	2	1	1			0	0
2085	0	0	52	0	1	0	1	1	0	0	0	0	3	0	0	0	10	0	0	0
957	0	0	57	0	1	1	1	1	0	0	0	0	3	0	0	0	11.2	0	0	0
1382	0	1	54	0	1	1	1	1	1	0	0	0	3	0	0	0	12.9	0	0	0
1762	0	1	67	1	1	1	1	1	0	0	0	0	3	0	0	0	5.7	0	0	0
1507	0	1	64	0	1	0	1	1	1	0	0	0	3	0	0	0	5.7	0	0	0
834	0	1	68	1	1	1	0	0	1	0	0	0	3	0	0	0	10.1	0	0	0
914	0	1	67	0	1	1	1	0	1	0	0	0	3	0	0	0	7	0	0	0
893	0	1	61	0	1	1	0	1	0	0	0	0	3	0	0	0	10	0	0	0
816	0	0	55	0	1	1	1	1	0	0	0	0	3	0	0	0	11.2	0	0	0
880	0	0	65	1	1	1	1	1	0	0	0	0	3	0	0	0	9	0	1	0
2021	0	1	74	1	1	1	0	0	0	1	0	0	3	0	0	0	7.5	0	0	0
1475	0	0	57	1	1	1	1	0	0	0	0	0	3	0	0	0	12	0	0	0
1822	0	0	64	0	1	1	0	0	0	1	1	0	3	0	0	0	14.4	0	0	0
1777	0	0	59	0	1	1	1	0	1	0	0	0	3	0	0	0	9.3	0	0	0
2099	0	1	65	1	1	1	0	1	0	0	0	0	3	0	0	0	5.1	0	0	0
1836	0	0	39	0	1	1	0	0	0	1	1	0	3	0	0	0	13.9	0	0	0
950	0	1	71	0	0	0	1	0	1	0	0	0	3	0	0	0	9	0	0	0
1535	0	1	60	0	1	1	0	0	0	0	0	0	3	0	0	0	11	0	0	0
1708	0	1	73	0	1	0	1	1	0	0	0	0	3	0	0	0	8.4	0	0	0
1832	0	1	69	0	1	1	0	1	0	0	0	0	3	0	0	0	8.4	0	0	0
2003	0	0	62	1	1	1	0	0	0	0	0	0	3	0	0	0	4.6	0	0	0
1082	0	0	57	0	1	1	1	1	0	1	1	0	3	2	0	0	12.1	0	0	0
1743	0	0	66	1	1	1	0	0	0	0	0	0	3	2	1	0	9.8	0	0	0
1601	0	0	60	0	1	1	0	0	0	0	0	0	3	2	1	0	4.4	0	0	0
960	0	0	53	1	1	1	1	0	1	0	0	0	3	2	1	0	5.7	0	0	0
2010	0	0	57	1	1	0	1	1	0	0	0	0	3	0	0	0	9	1	0	0
981	0	0	53	1	1	1	1	1	0	0	0	0	3	0	0	0	7.3	1	0	0
1995	0	1	64	1	1	1	0	1	0	0	0	0	3	0	0	0	5.7	1	0	0
1512	0	0	48	0	1	1	1	1	0	0	0	0	3	0	0	0	11	1	0	0
1467	0	1	66	1	1	1	1	1	0	1	1	0	3	0	0	0	7.2	1	0	0
2120	0	0	64	0	0	1	0	1	0	0	0	0	3	0	0	0	6.6	1	0	0
1227	0	1	50	0	1	1	1	0	1	1	1	0	3	0	0	0	9	1	0	0
1045	0	1	32	0	1	0	1	1	1	0	0	0	3	0	0	0	9.5	1	0	0
1820	0	1	48	0	1	1	0	1	0	1	0	0	3	0	0	0	6.4	1	0	0
2038	0	1	56	0	0	0	0	1	1	1	0	0	3	0	0	0	9	1	0	0
1002	0	1	68	0	1	1	0	0	1	0	0	0	3	0	0	0	11.7	1	0	0
823	0	1	53	0	0	0	0	1	1	0	0	0	3	0	0	0	6.6	1	0	0
1731	0	1	66	0	1	1	0	1	1	0	0	0	3	0	0	0	11	1	0	0
2001	0	0	64	0	1	0	1	0	1	0	0	0	3	0	0	0	4.6	1	1	0
1263	0	0	53	0	1	1	0	0	1	0	0	0	3	0	0	0	8.5	1	0	0
1347	0	1	70	0	1	1	1	1	1	0	0	0	3	0	0	0	6.1	1	0	0
1884	0	0	57	0	1	1	0	0	0	0	0	0	3	0	0	0	10.1	1	0	0
1603	0	0	74	1	1	1	1	0	1	0	1	0	3	0	0	0	11	1	0	0
1620	0	1	59	1	1	0	0	0	0	0	0	0	3	0	0	0	10.4	1	0	0
2148	0	1	44	0	1	0	0	1	1	0	0	0	3	0	0	0	6.7	1	0	0
1054	0	0	64	0	1	1	0	0	0	0	0	0	3	0	0	0	4.6	1	0	0
1943	0	1	68	0	1	1	0	1	0	0	0	0	3	0	0	0	10.1	1	0	0
1794	0	0	49	1	1	1	1	1	1	0	0	0	3	0	0	0	10.5	1	0	0
890	0	0	54	0	1	1	1	0	0	0	0	0	3	0	0	0	12.7	1	0	0
2091	0	1	59	0	1	1	1	1	0	0	0	0	3	0	0	0	8.3	1	0	0
1532	0	1	72	1	1	1	0	1	1	0	0	0	3	0	0	0	7	1	0	0
738	0	0	72	1	1	1	0	0	1	0	0	0	3	0	0	0	11.2	1	0	0
1080	0	0	27	0	0	0	1	1	0	0	0	0	3	0	0	0	13	1	0	0
788	0	1	51	0	1	1	1	1	1	0	0	0	3	0	0	0	11.2	1	0	0
1615	0	0	72	0	1	1	0	1	1	0	0	0	3	0	0	0	10	1	0	0
2168	0	0	62	0	1	0	0	1	0	0	0	0	3	0	0	0	7.7	1	0	0
2146	0	0	69	0	1	0	0	1	1	0	0	0	3	0	0	0	13.5	1	0	0
1251	0	0	51	0	1	1	1	1	0	1	1	0	3	0	0	0	9	1	0	0
1041	0	1	64	0	1	1	0	1	1	0	0	0	3	0	0	0	8.7	1	0	0
1980	0	0	74	0	1	1	0	0	0	0	0	0	3	0	0	0	11	1	0	0
1180	0	1	72	0	0	0	0	0	0	0	0	0	3	0	0	0	7	1	0	0
789	0	0	60	0	1	1	1	1	0	0	0	0	3	0	0	0	11.2	1	0	0
1460	0	1	63	1	0	1	0	0	0	0	0	0	3	0	0	0	11.2	1	0	0
2042	0	1	73	0	1	1	0	1	1	0	0	0	3	0	0	0	8.8	1	1	0
1944	0	0	65	1	1	1	0	0	0	0	1	0	3	0	0	0	7	1	0	0
1668	0	0	64	1	1	1	1	0	0	0	0	0	3	0	0	0	12.9	1	0	0
2023	0	1	53	1	1	1	1	1	0	0	0	0	3	0	0	0	7	1	0	0
1865	0	0	70	1	1	1	0	1	1	1	1	0	3	0	0	0	11	1	0	0
1456	0	1	74	0	1	1	0	1	1	0	0	0	3	0	0	0	8.6	1	0	0
1148	0	0	49	1	1	0	0	0	0	0	0	0	3	0	0	0	11	1	0	0
1479	0	0	37	0	1	0	0	1	1	0	0	0	3	0	0	0	11.8	1	0	0
1655	0	0	58	0	1	1	1	1	0	0	1	0	3	0	0	0	13.4	1	0	0
966	0	0	53	0	0	0	1	1	0	0	0	0	3	0	0	0	14.4	1	0	0
1660	0	0	56	0	0	0	0	1	0	0	0	0	3	0	0	0	8.1	1	0	0
824	0	1	40	0	0	0	1	1	0	0	0	0	3	0	0	0	6.6	1	0	0
1308	0	0	73	0	1	1	0	0	0	0	0	0	3	0	0	0	11	1	0	0
1112	0	1	53	0	1	0	0	1	1	0	0	0	3	0	0	0	9	1	0	0
1936	0	0	74	0	1	1	0	1	0	0	0	0	3	0	0	0	2.8	1	0	0
1982	0	0	63	1	1	1	1	0	1	0	0	0	3	0	0	0	11.8	1	0	0
1584	0	1	45	0	0	1	0	0	1	0	0	0	3	0	0	0	14.1	1	0	0
828	0	1	61	1	0	1	0	0	0	0	0	0	3	0	0	0	9	1	0	0
959	0	1	49	0	0	1	0	0	1	0	0	0	3	0	0	0	9.1	1	0	0
1013	0	0	70	0	0	0	0	1	1	0	0	0	3	0	0	0	11	1	0	0
869	0	0	59	0	0	1	0	1	1	0	0	0	3	0	0	0	8	1	0	0
1187	0	0	68	0	1	0	0	0	0	0	0	0	3	0	0	0	11	1	0	0
1748	0	1	83	0	1	0	0	0	1	0	0	0	3	0	0	0	3.5	1	0	0
1375	0	1	53	0	1	0	1	0	0	0	0	0	3	0	0	0	6	1	0	0
1562	0	0	48	0	0	1	0	1	0	0	0	0	3	0	0	0	11	1	0	0
1115	0	1	73	0	1	0	0	0	1	0	0	0	3	0	0	0	8.8	1	0	0
2011	0	0	58	0	1	1	0	1	0	0	0	0	3	0	0	0	14	1	1	0
1734	0	0	61	0	1	1	0	0	0	0	0	0	3	0	0	0	12.3	1	0	0
2131	0	1	56	1	1	1	1	1	1	0	0	0	3	0	0	0	7.7	1	0	0
2104	0	1	60	0	1	1	0	1	1	0	0	0	3	0	0	0	10.6	1	0	0
2054	0	0	63	0	1	1	0	1	1	0	0	0	3	0	0	0	9	1	0	0
1950	0	1	64	0	1	0	1	0	1	0	0	0	3	0	0	0	10	1	0	0
1052	0	0	53	1	1	1	1	0	1	0	0	0	3	0	0	0	11	1	0	0
2115	0	1	58	0	1	0	0	1	1	0	0	0	3	0	0	0	9.9	1	0	0
1669	0	1	63	0	1	1	0	1	1	0	0	0	3	0	0	0	8	1	1	0
1706	0	0	60	0	1	1	1	1	1	0	0	0	3	0	0	0	11.4	1	1	0
1100	0	1	66	0	1	1	0	0	1	0	0	0	3	0	0	0	9	1	0	0
1246	0	0	64	0	1	1	0	0	0	1	1	0	3	0	0	0	13.3	1	0	0
1259	0	0	64	0	0	0	1	0	0	1	0	0	3	0	0	0	8.7	1	0	0
1218	0	1	30	0	0	1	0	1	0	0	0	0	3	0	0	0	14.9	1	1	0
2166	0	0	49	0	1	1	1	1	0	1	1	0	3	0	0	0	15.8	1	0	0
1866	0	0	63	1	1	0	0	1	0	0	0	0	3	0	0	0	8	1	0	0
1289	0	1	71	0	1	1	0	1	0	0	0	0	3	0	0	0	10	1	0	0
1438	0	1	75	0	1	1	0	1	1	0	0	0	3	0	0	0	10.6	1	0	0
1783	0	1	57	0	0	0	0	1	1	0	0	0	3	0	0	0	8.4	1	0	0
1011	0	1	76	0	1	0	0	0	1	0	0	0	3	0	0	0	6.6	1	0	0
1010	0	1	67	0	1	0	0	1	1	0	0	0	3	0	0	0	7	1	0	0
2020	0	0	78	1	1	1	0	1	0	0	0	0	3	0	0	0	8	1	0	0
751	0	1	57	1	1	1	1	0	0	0	0	0	3	0	0	0	8.8	1	0	0
1744	0	1	75	0	1	1	0	1	1	0	0	0	3	0	0	0	3.8	1	0	0
1336	0	1	44	0	1	0	0	1	0	0	0	0	3	0	0	0	15.2	1	0	0
2067	0	0	74	0	1	1	0	0	0	0	0	0	3	0	0	0	12.8	1	0	0
1908	0	0	31	0	1	0	1	1	0	0	0	0	3	0	0	0	13.4	1	0	0
1991	0	0	71	0	1	1	0	0	0	0	0	0	3	0	0	0	11	1	0	0
1888	0	1	62	0	1	1	0	1	1	0	0	0	3	0	0	0	11	1	0	0
1511	0	1	54	0	1	1	1	0	0	0	0	0	3	0	0	0	6.6	1	1	0
1652	0	0	66	1	1	1	1	0	1	0	0	0	3	2	1	0	14.2	1	0	0
1281	0	0	63	1	1	0	0	1	1	0	0	0	3	2	1	0	13.4	1	0	0
1399	0	0	74	0	0	0	0	1	0	0	0	0	3	2	1	0	7.8	1	0	0
1821	0	0	62	0	1	1	1	0	1	1	1	0	3	2	1	0	10.1	1	0	0
1568	0	0	76	0	1	1	0	1	1	0	1	0	3	2	1	0	11	1	1	0
1769	0	0	37	0	1	0	0	0	0	0	0	0	3	2	1	0	15.3	1	0	0
2147	0	0	48	0	1	1	1	1	1	0	0	0	3	2	1	0	6.7	1	0	0
1257	0	0	68	0	1	1	0	0	0	0	1	0	3	2	1	0	9.3	1	0	0
1228	0	0	56	0	0	0	1	1	1	0	0	0	3	2	1	0	10.4	1	0	0
1379	0	0	56	0	1	1	1	1	1	1	1	0	3	2	1	0	9	1	0	0
1764	0	0	75	0	1	0	1	0	0	0	0	0	4	0	0	1			0	0
996	0	0	55	0	0	0	1	0	0	0	0	0	4	0	0	1			0	0
739	0	1	77	0	1	1	0	0	0	0	0	0	4	0	0	1			0	0
785	0	1	72	1	1	1	0	1	0	0	1	0	4	0	0	1			0	0
1165	0	0	62	1	1	1	0	1	1	0	0	0	4	2	1	1			0	0
1946	0	1	63	1	1	0	1	1	0	0	0	0	4	0	0	0	4.9	0	0	0
1219	0	0	62	0	0	1	0	1	0	0	0	0	4	0	0	0	10.5	1	0	0
1287	0	0	71	0	1	0	1	1	0	0	0	0	4	0	0	0	6.6	1	0	0
1859	0	0	68	0	1	0	1	1	1	0	0	0	4	0	0	0	10.9	1	0	0
1058	0	1	46	0	1	1	1	1	1	0	0	0	4	0	0	0	11	1	0	0
1339	0	0	45	0	0	0	1	0	1	0	0	0	5	0	0	1			0	0
1189	0	0	51	0	1	0	0	1	1	0	1	0	5	0	0	1			0	0
2096	0	1	64	0	1	0	0	0	0	0	0	0	5	0	0	1			0	0
1355	0	1	80	0	1	0	0	1	0	0	0	0	5	0	0	1			0	0
1182	0	1	73	0	1	1	0	1	1	0	0	0	5	0	0	1			0	0
852	0	1	67	1	1	1	1	0	0	0	0	0	5	0	0	1			0	0
858	0	1	71	0	1	1	0	1	1	0	0	0	5	0	0	1			0	0
1202	0	1	64	1	1	1	0	1	0	0	0	0	5	0	0	1			0	0
2004	0	0	57	1	1	1	0	1	1	0	0	0	5	0	0	1			0	0
1630	0	0	77	0	1	1	1	0	0	0	0	0	5	0	0	1			0	0
1192	0	0	69	1	1	1	1	1	0	0	0	0	5	0	0	1			0	0
1853	0	0	77	1	1	1	0	1	0	1	1	0	5	0	0	1			0	0
1323	0	0	66	0	0	1	1	1	0	0	0	0	5	0	0	1			0	0
1092	0	0	70	0	1	0	1	0	0	0	0	0	5	0	0	1			0	0
2178	0	0	54	0	0	0	1	1	0	1	0	0	5	0	0	1			0	0
1858	0	1	62	0	0	1	1	1	0	0	0	0	5	0	0	0	6.6	0	0	0
2079	0	1	53	0	0	0	1	1	1	0	0	0	5	0	0	0	6.4	0	0	0
1876	0	1	56	0	1	1	0	0	1	0	0	0	5	0	0	0	9.4	0	0	0
2039	0	0	77	1	1	1	1	0	1	0	0	0	5	0	0	0	8.7	0	0	0
1237	0	0	74	0	1	1	0	0	1	0	0	0	5	0	0	0	11	0	0	0
1232	0	1	67	0	0	1	1	1	1	0	0	0	5	0	0	0	11	0	0	0
1242	0	1	35	0	0	0	0	0	1	0	0	0	5	0	0	0	8	0	0	0
1918	0	0	62	0	1	1	1	1	0	0	1	0	5	0	0	0	13.4	0	0	0
2000	0	1	64	0	1	0	0	1	1	0	0	0	5	0	0	0	9	1	0	0
1659	0	0	67	0	1	0	0	0	0	0	0	0	5	0	0	0	9	1	0	0
1504	0	0	73	0	1	0	0	0	0	0	0	0	5	0	0	0	8.5	1	0	0
2136	0	1	49	0	0	0	0	0	1	0	0	0	5	0	0	0	9	1	0	0
1631	0	1	54	0	1	1	1	0	1	0	0	0	5	0	0	0	11	1	0	0
1566	0	1	41	0	1	0	1	1	1	0	0	0	5	0	0	0	9.1	1	0	0
1240	0	1	60	1	1	1	1	1	0	0	0	0	5	0	0	0	8.4	1	0	0
1378	0	0	74	0	1	0	0	0	0	0	0	0	5	0	0	0	8	1	0	0
1560	0	0	50	1	1	0	0	1	1	0	0	0	5	0	0	0	5.5	1	0	0
1238	0	0	50	0	0	0	0	1	0	0	0	0	5	0	0	0	7.2	1	0	0
1501	0	1	53	0	1	1	0	1	1	0	0	0	5	0	0	0	11	1	0	0
909	0	0	66	0	1	1	0	1	1	1	0	0	5	0	0	0	11.2	1	0	0
872	0	0	68	1	1	0	0	0	0	0	0	0	5	0	0	0	11.2	1	0	0
2069	0	0	68	1	1	1	0	1	0	0	1	0	5	0	0	0	6.6	1	0	0
1391	0	0	79	1	1	1	0	0	0	0	0	0	5	0	0	0	9	1	0	0
1214	0	1	44	0	0	0	0	1	1	0	0	0	5	0	0	0	11	1	1	0
857	0	1	61	0	0	0	0	1	0	0	0	0	5	0	0	0	6.6	1	0	0
1452	0	1	60	1	1	1	0	0	1	0	0	0	6	0	0	1			0	0
1167	0	0	55	0	1	0	1	0	1	0	0	0	6	0	0	1			0	0
1216	0	1	80	0	1	1	0	0	0	0	0	0	6	0	0	1			0	0
898	0	1	61	0	1	1	1	1	0	0	0	0	6	0	0	1			0	0
1657	0	0	67	0	1	1	0	0	0	0	0	0	6	0	0	1			0	0
874	0	1	48	0	1	0	0	1	1	0	0	0	6	0	0	1			0	0
787	0	1	71	0	1	0	0	0	0	0	0	0	6	0	0	1			0	0
1694	0	0	84	1	1	1	0	1	0	0	0	0	6	0	0	1			0	0
1177	0	0	59	1	1	1	1	1	0	0	0	0	6	0	0	1			0	0
1159	0	1	84	0	1	1	0	0	0	0	0	0	6	0	0	1			0	0
1587	0	1	77	0	1	1	0	1	1	1	1	0	6	0	0	1			0	0
929	0	1	69	0	1	1	0	1	0	0	0	0	6	0	0	1			0	0
2122	0	0	70	0	1	0	0	0	0	0	0	0	6	0	0	1			0	0
1200	0	0	59	1	1	1	1	1	1	0	0	0	6	0	0	1			0	0
1725	0	0	74	1	1	0	1	1	0	0	0	0	6	0	0	1			0	0
1693	0	0	61	1	1	1	0	1	0	1	1	0	6	0	0	1			0	0
1007	0	1	69	1	1	1	0	0	0	0	1	0	6	0	0	1			0	0
2139	0	1	68	1	1	1	0	1	0	0	0	0	6	0	0	1			0	0
804	0	0	73	1	1	1	1	1	0	0	0	0	6	0	0	1			0	0
1538	0	1	83	1	1	0	0	0	1	0	0	0	6	0	0	1			0	0
951	0	1	63	1	1	1	1	1	0	0	0	0	6	0	0	1			0	0
1778	0	1	57	1	1	1	0	0	1	0	0	0	6	0	0	1			0	0
1704	0	1	60	0	1	1	1	0	0	0	0	0	6	0	0	1			0	0
1207	0	0	53	0	1	1	0	1	0	1	0	0	6	0	0	1			0	0
1307	0	1	82	0	1	1	0	0	0	0	0	0	6	0	0	0	5.6	0	0	0
1649	0	0	74	0	1	1	0	1	0	0	0	0	6	0	0	0	10.4	0	0	0
1522	0	1	65	1	1	1	0	0	0	0	0	0	6	0	0	0	6.6	0	0	0
1548	0	1	67	1	1	1	0	1	0	0	1	0	6	0	0	0	3.8	0	0	0
1519	0	0	75	1	1	1	0	1	1	0	1	0	6	0	0	0	11	0	0	0
1129	0	0	77	0	1	1	0	1	1	0	0	0	6	0	0	0	4.6	0	0	0
793	0	1	70	0	1	1	0	0	1	0	0	0	6	0	0	0	6.7	1	0	0
1861	0	0	68	0	1	0	0	0	0	0	0	0	6	0	0	0	10.6	1	0	0
1500	0	1	53	0	1	1	0	1	1	0	0	0	6	0	0	0	10.9	1	0	0
1721	0	0	50	1	1	1	0	1	1	0	0	0	6	0	0	0	9	1	0	0
2034	0	1	48	1	1	0	1	0	1	0	0	0	6	0	0	0	9	1	0	0
1735	0	0	78	0	1	0	1	1	0	1	1	0	6	0	0	0	4.6	1	0	0
1801	0	1	58	0	1	0	0	0	1	0	0	0	6	0	0	0	8	1	0	0
826	0	0	62	0	1	1	0	0	0	0	0	0	6	0	0	0	10	1	0	0
911	0	1	68	0	1	0	0	1	1	0	0	0	6	0	0	0	6.7	1	0	0
1799	0	1	65	0	1	0	0	0	0	0	0	0	6	0	0	0	5.7	1	0	0
1959	0	1	50	0	1	1	0	0	1	0	0	0	6	0	0	0	11.7	1	0	0
1226	0	1	57	0	1	1	0	1	0	0	0	0	6	0	0	0	7.7	1	0	0
2174	0	0	44	0	1	1	1	1	1	0	0	0	6	0	0	0	8.5	1	0	0
1919	0	1	79	0	1	0	0	1	0	0	0	0	6	0	0	0	9.9	1	1	0
2144	0	0	66	1	0	1	1	0	0	0	0	0	6	0	0	0	6.6	1	0	0
912	0	1	60	0	1	0	0	0	1	0	0	0	6	0	0	0	8.8	1	0	0
853	0	1	57	0	1	1	1	0	0	0	0	0	6	0	0	0	7.6	1	0	0
1983	0	0	58	1	1	1	1	1	1	0	0	0	6	0	0	0	12.9	1	0	0
2066	0	1	66	1	1	1	1	1	1	0	0	0	6	0	0	0	2.9	1	0	0
2138	0	1	65	0	1	0	1	1	0	0	0	0	6	0	0	0	11	1	0	0
1793	0	1	56	1	1	0	0	1	1	0	0	0	6	0	0	0	7.4	1	0	0
1074	0	1	56	0	1	1	0	0	0	0	0	0	6	0	0	0	9	1	0	0
1941	0	0	67	1	0	1	0	0	0	1	1	0	6	0	0	0	7.7	1	1	0
1553	0	1	73	0	1	1	0	0	0	0	0	0	7	0	0	1			0	0
1306	0	0	74	0	1	1	1	0	0	0	0	0	7	0	0	1			0	0
907	0	1	68	1	0	1	0	0	0	0	0	0	7	0	0	1			0	0
924	0	1	61	0	1	1	1	1	1	0	0	0	7	0	0	1			0	0
922	0	1	69	1	1	1	0	0	0	0	0	0	7	0	0	1			0	0
1064	0	1	64	0	1	0	0	0	0	0	0	0	7	0	0	1			0	0
2116	0	0	80	0	1	0	0	0	0	0	0	0	7	0	0	1			0	0
1681	0	1	68	1	1	0	0	0	0	0	0	0	7	0	0	1			0	0
839	0	1	52	0	1	1	0	1	1	0	0	0	7	0	0	1			0	0
2152	0	1	64	0	0	0	0	0	0	0	0	0	7	0	0	1			0	0
971	0	1	79	0	1	1	0	0	0	0	0	0	7	0	0	1			0	0
1236	0	1	58	0	1	0	1	1	0	0	0	0	7	0	0	1			0	0
1586	0	0	62	1	1	1	1	1	1	1	1	0	7	0	0	1			0	0
795	0	1	74	1	0	1	0	0	1	0	0	0	7	0	0	1			0	0
1091	0	1	78	1	1	1	0	1	1	0	0	0	7	0	0	1			0	0
862	0	1	72	0	1	1	0	1	0	0	0	0	7	0	0	1			0	0
1870	0	1	77	0	1	0	1	0	0	0	0	0	7	0	0	0	9.4	0	0	0
2158	0	0	64	0	1	1	0	0	0	0	0	0	7	0	0	0	9	0	0	0
1022	0	1	63	1	1	0	0	0	1	0	0	0	7	0	0	0	9.8	0	0	0
1920	0	1	57	0	1	1	1	0	0	0	0	0	7	0	0	0	7.8	0	0	0
840	0	0	22	0	0	0	1	1	0	0	0	0	7	0	0	0	16.5	0	0	0
1205	0	0	66	0	1	1	1	1	0	1	1	0	7	0	0	0	11	0	0	0
2026	0	1	65	0	1	1	1	0	0	0	0	0	7	0	0	0	9	1	0	0
1741	0	1	52	0	0	1	0	1	0	0	0	0	7	0	0	0	9	1	0	0
1435	0	1	52	0	1	1	1	0	1	0	0	0	7	0	0	0	8.4	1	0	0
2121	0	0	70	0	1	1	0	0	0	0	0	0	7	0	0	0	15.8	1	1	0
1209	0	0	76	0	1	1	0	0	0	0	0	0	7	0	0	0	9	1	0	0
1229	0	1	73	1	1	1	0	0	1	0	0	0	7	0	0	0	8.6	1	0	0
1948	0	0	57	1	1	1	0	0	0	1	0	0	7	0	0	0	10.4	1	0	0
2107	0	0	30	0	1	0	1	1	1	0	0	0	7	0	0	0	6.6	1	0	0
2070	0	1	66	0	1	1	1	0	1	0	0	0	7	0	0	0	10.1	1	0	0
1499	0	1	48	1	1	1	0	0	0	0	0	0	7	0	0	0	9	1	0	0
2098	0	0	40	1	1	1	0	1	0	0	1	0	7	0	0	0	11	1	1	0
903	0	1	49	0	0	1	1	1	1	0	0	0	7	0	0	0	13.2	1	0	0
1537	0	0	73	1	1	1	1	0	1	0	1	0	7	0	0	0	11.2	1	0	0
2072	0	1	67	0	1	1	1	1	1	0	0	0	7	0	0	0	9	1	0	0
1722	0	0	65	1	1	0	0	0	0	0	0	0	7	0	0	0	6.6	1	0	0
1987	0	1	64	1	1	1	0	1	0	0	1	0	7	0	0	0	6.7	1	0	0
965	0	1	54	0	1	0	1	1	0	0	0	0	7	0	0	0	8.2	1	0	0
1736	0	0	56	1	1	1	0	1	0	0	0	0	8	0	0	1			0	0
734	0	1	59	0	1	1	1	0	1	1	0	0	8	0	0	1			0	0
1856	0	0	65	0	0	1	0	1	0	1	1	0	8	0	0	1			0	0
2094	0	1	65	0	1	0	0	0	0	0	0	0	8	0	0	1			0	0
1351	0	1	77	0	1	1	0	1	0	1	1	0	8	0	0	1			0	0
2071	0	0	78	0	1	1	1	1	0	0	0	0	8	0	0	1			0	0
1150	0	0	77	1	1	0	0	0	0	0	0	0	8	0	0	1			0	0
952	0	0	67	0	0	0	1	0	0	0	0	0	8	0	0	1			0	0
1199	0	1	59	1	1	1	0	0	0	0	0	0	8	0	0	1			0	0
1191	0	1	63	1	1	1	0	0	1	0	0	0	8	0	0	1			0	0
1024	0	0	68	0	1	1	0	0	0	0	0	0	8	0	0	1			0	0
1301	0	1	73	1	1	1	0	1	0	0	0	0	8	0	0	1			0	0
1465	0	1	59	1	1	1	0	1	1	0	0	0	8	0	0	1			0	0
1594	0	0	60	0	0	1	1	0	1	0	0	0	8	0	0	1			0	0
916	0	0	55	1	1	0	0	1	0	1	0	0	8	0	0	0	11.55	0	0	0
1952	0	1	61	1	1	1	1	1	0	0	0	0	8	0	0	0	8	0	0	0
1489	0	1	61	0	1	1	1	1	0	0	0	0	8	0	0	0	9	0	0	0
1400	0	1	58	0	1	1	0	0	1	0	0	0	8	0	0	0	5.2	1	0	0
1495	0	0	51	0	1	1	1	1	0	0	1	0	8	0	0	0	7.1	1	0	0
1390	0	1	70	0	1	1	0	1	1	0	0	0	8	0	0	0	6.8	1	0	0
2172	0	1	60	0	0	1	1	1	0	1	0	0	8	0	0	0	11	1	0	0
944	0	1	74	0	1	0	1	1	0	0	0	0	8	0	0	0	9.7	1	0	0
849	0	0	46	1	1	1	0	1	0	0	0	0	8	0	0	0	8.2	1	0	0
2086	0	1	70	0	0	0	0	0	1	1	1	0	8	0	0	0	9	1	0	0
1698	0	1	66	0	1	0	0	1	1	0	0	0	8	0	0	0	9	1	0	0
1280	0	0	49	0	1	1	1	1	0	0	0	0	8	0	0	0	12.9	1	0	0
1960	0	1	59	0	1	1	0	1	0	0	0	0	8	0	0	0	10	1	0	0
1926	0	0	70	0	1	0	0	1	0	0	1	0	8	0	0	0	8.9	1	0	0
1494	0	1	65	1	1	0	0	0	0	1	0	0	8	0	0	0	9	1	0	0
1808	0	1	67	0	1	1	0	1	0	0	0	0	8	0	0	0	9	1	0	0
1318	0	1	53	0	1	0	0	0	1	0	0	0	8	0	0	0	9	1	0	0
1796	0	1	72	1	1	1	0	1	0	0	0	0	9	0	0	1			0	0
1536	0	1	80	1	0	1	0	1	0	1	0	0	9	0	0	1			0	0
1835	0	1	75	1	1	1	0	1	0	1	1	0	9	0	0	1			0	0
1611	0	1	78	1	1	1	0	0	1	0	0	0	9	0	0	1			0	0
1818	0	1	77	0	1	1	0	0	0	0	0	0	9	0	0	1			0	0
1899	0	0	60	1	1	0	1	0	0	0	0	0	9	0	0	1			0	0
1723	0	0	68	0	1	1	1	1	0	0	0	0	9	0	0	1			0	0
1942	0	1	75	0	1	0	0	1	0	0	1	0	9	0	0	0	3.3	0	0	0
745	0	1	1	1	1	1	0	1	0	0	0	0	9	0	0	0	8.3	0	0	0
1993	0	1	55	1	1	0	1	1	0	0	0	0	9	0	0	0	8.4	1	0	0
1840	0	1	67	0	1	1	0	1	1	0	0	0	9	0	0	0	7.5	1	0	0
1665	0	1	55	0	0	0	0	0	0	0	0	0	9	0	0	0	3.5	1	0	0
2044	0	1	66	1	1	1	0	1	1	0	0	0	9	0	0	0	6.2	1	0	0
1581	0	1	62	0	0	0	0	0	0	0	0	0	9	0	0	0	10.6	1	0	0
1161	0	0	66	0	1	1	0	1	0	1	1	0	9	0	0	0	11	1	0	0
2040	0	1	52	1	0	1	0	1	0	0	0	0	10	0	0	1			0	0
1523	0	1	54	0	0	0	0	1	0	0	0	0	10	0	0	1			0	0
2153	0	1	80	0	1	0	0	0	1	0	0	0	10	0	0	1			0	0
1984	0	1	64	0	0	1	1	1	0	0	0	0	10	0	0	1			0	0
2058	0	1	55	0	1	1	0	1	0	0	0	0	10	0	0	1			0	0
1559	0	0	65	1	1	0	1	0	0	0	0	0	10	0	0	0	9	0	0	0
1713	0	1	69	1	1	0	0	0	0	0	0	0	10	0	0	0	8.5	0	0	0
2059	0	0	70	0	1	0	0	1	0	0	0	0	10	0	0	0	9	0	0	0
1804	0	1	67	0	0	0	0	0	0	0	0	0	10	0	0	0	4.6	0	0	0
1907	0	1	45	0	1	0	1	1	0	0	0	0	10	0	0	0	3.7	1	0	0
879	0	1	42	0	1	0	0	0	0	0	0	0	10	0	0	0	9	1	0	0
1430	0	0	62	0	0	0	0	0	0	0	0	0	10	0	0	0	10.5	1	0	0
2007	0	1	73	0	1	1	0	1	0	0	0	0	10	0	0	0	4.1	1	0	0
1703	0	0	62	0	0	0	0	0	0	0	0	0	10	0	0	0	9	1	0	0
1846	0	1	68	0	1	1	0	1	1	0	0	0	10	0	0	0	6.8	1	0	0
1215	0	1	65	1	1	1	0	0	1	0	0	0	10	0	0	0	8.8	1	0	0
1565	0	1	73	1	0	1	0	1	1	0	0	0	11	0	0	1			0	0
2159	0	0	57	1	1	1	1	1	1	0	0	0	11	0	0	1			0	0
1283	0	0	58	1	1	1	1	0	0	0	0	0	11	0	0	1			0	0
1206	0	1	74	0	1	1	0	0	0	0	0	0	11	0	0	1			0	0
1350	0	0	85	0	1	0	0	0	0	1	1	0	11	0	0	1			0	0
841	0	1	72	0	1	0	0	1	0	0	0	0	11	0	0	1			0	0
2053	0	1	60	1	1	0	1	1	1	0	0	0	11	0	0	0	3.5	0	0	0
1437	0	1	52	0	1	1	1	1	1	0	0	0	11	0	0	0	7.8	0	0	0
2017	0	1	57	1	1	1	0	1	1	1	0	0	11	0	0	0	7.7	0	0	0
1927	0	1	59	0	1	0	1	0	1	0	0	0	11	0	0	0	6	1	0	0
1081	0	0	74	1	1	0	1	1	1	0	0	0	11	0	0	0	9.2	1	0	0
2068	0	1	66	0	1	0	0	1	1	0	0	0	11	0	0	0	11	1	0	0
810	0	1	65	0	1	0	1	1	1	0	0	0	11	0	0	0	9.9	1	0	0
736	0	1	69	1	1	0	0	1	1	1	0	0	12	0	0	1			0	0
1790	0	1	80	0	1	1	0	0	1	0	0	0	12	0	0	1			0	0
817	0	1	69	1	1	1	0	1	1	1	0	0	12	0	0	1			0	0
754	0	1	69	0	1	0	0	1	0	0	0	0	12	0	0	1			0	0
2118	0	1	65	0	1	1	0	0	1	0	1	0	12	0	0	1			0	0
856	0	1	65	1	1	1	0	1	1	0	0	0	12	0	0	1			0	0
989	0	1	55	0	1	0	0	1	1	0	0	0	12	0	0	0	8.8	0	0	0
1813	0	1	51	0	1	0	0	0	1	1	0	0	12	0	0	0	6.6	0	0	0
1947	0	0	57	0	1	0	0	1	1	0	0	0	12	0	0	0	10.9	1	0	0
1341	0	1	61	0	1	1	0	1	0	0	0	0	12	0	0	0	6.8	1	0	0
1550	0	1	69	0	1	1	0	1	0	0	0	0	12	0	0	0	6.6	1	0	0
1781	0	1	74	0	1	1	0	0	0	0	0	0	13	0	0	1			0	0
1792	0	1	65	0	1	0	0	0	0	1	0	0	13	0	0	1			0	0
753	0	1	64	0	1	0	0	0	0	0	0	0	13	0	0	1			0	0
863	0	1	75	0	1	0	0	0	0	0	0	0	13	0	0	1			0	0
752	0	1	61	1	0	1	0	0	1	0	0	0	13	0	0	1			0	0
812	0	1	22	1	1	0	0	1	1	0	0	0	13	0	0	0	9.3	0	0	0
860	0	1	60	1	1	0	1	1	0	0	0	0	13	0	0	0	7.8	0	0	0
1912	0	1	72	0	1	0	0	1	0	0	0	0	13	0	0	0	8.7	1	1	0
764	0	1	71	0	1	0	0	1	1	0	0	0	13	0	0	0	8.8	1	0	0
1937	0	1	68	0	1	0	0	1	1	0	0	0	13	0	0	0	5.2	1	0	0
1484	0	1	55	0	1	1	0	1	1	1	1	0	13	0	0	0	6.6	1	0	0
1356	0	1	62	0	1	1	0	1	1	0	0	0	13	0	0	0	6.6	1	0	0
1812	0	1	57	1	1	1	0	0	0	0	0	0	14	0	0	1			0	0
1653	0	1	52	0	1	0	0	1	1	0	0	0	14	0	0	1			0	0
735	0	1	75	0	1	1	0	0	0	0	0	0	14	0	0	1			0	0
1976	0	1	45	1	1	0	0	1	0	0	0	0	14	0	0	1			0	0
2030	0	1	70	1	1	0	0	0	0	0	0	0	14	0	0	1			0	0
1878	0	1	66	1	1	0	0	0	0	0	0	0	14	0	0	0	4.6	1	0	0
1174	0	1	50	0	0	1	0	1	0	0	0	0	14	0	0	0	7	1	0	0
941	0	1	42	0	1	1	0	1	1	0	0	0	14	0	0	0	10.4	1	0	0
1432	0	1	77	1	1	0	0	0	0	0	0	0	15	0	0	1			0	0
1506	0	1	78	0	1	1	0	0	1	0	0	0	15	0	0	1			0	0
2083	0	1	74	1	1	0	0	1	0	0	0	0	16	0	0	1			0	0
1914	0	1	78	0	1	0	0	0	0	0	0	0	17	0	0	1			0	0
1924	0	1	51	0	0	1	1	1	1	0	0	0	17	0	0	0	10.2	0	0	0
1145	0	1	67	0	1	1	0	0	0	1	0	0	20	0	0	1			0	0
1935	0	1	75	0	1	0	0	1	1	0	0	0	21	0	0	0	2.8	1	0	0
1707	0	1	55	0	1	1	0	0	0	0	0	0	24	0	0	0	9	1	0	0
1297	0	0	73	0	1	0	1	0	0	0	0	0	2	0	2	1			0	0
836	0	1	52	0	1	0	1	0	1	0	0	0	2	0	2	1			0	0
1558	0	1	51	0	1	1	1	1	1	0	0	0	2	0	2	1			0	0
786	0	1	50	1	1	1	1	0	0	0	0	0	2	0	2	1			0	0
1711	0	0	53	0	1	1	0	0	1	1	1	0	2	0	2	1			0	0
1313	0	1	62	0	1	1	1	0	1	1	0	0	2	0	2	1			0	0
759	0	0	62	0	0	1	1	0	0	0	0	0	2	0	2	1			0	0
1050	0	0	87	0	1	1	0	0	0	0	0	0	2	0	2	1			0	0
948	0	0	67	0	1	1	1	1	0	0	0	0	2	0	2	1			0	0
1300	0	0	68	0	1	1	0	1	1	1	0	0	2	0	2	1			0	0
1555	0	0	54	0	1	0	1	1	0	0	0	0	2	0	2	1			0	0
275	0	1	77	0	1	1	0	0	0	1	0	0	2	0	2	1			0	0
807	0	0	64	1	1	0	1	0	0	0	0	0	2	0	2	1			0	0
1123	0	0	48	0	1	1	1	0	0	0	0	0	2	0	2	1			0	0
1261	0	0	66	1	1	1	0	1	0	0	1	0	2	0	2	0	9	0	0	0
480	0	0	71	1	1	0	0	0	0	0	0	0	2	0	2	0	6.7	0	1	0
1258	0	0	73	0	1	0	0	0	1	0	0	0	2	0	2	0	10.9	0	0	0
1954	0	0	63	1	1	0	1	0	0	0	0	0	2	0	2	0	6.6	0	0	0
1934	0	0	63	0	1	1	0	1	0	0	1	0	2	0	2	0	7.7	0	0	0
2075	0	0	76	0	1	0	0	1	0	0	0	0	2	0	2	0	9	0	0	0
260	0	0	57	0	0	1	1	1	0	1	0	0	2	0	2	0	8.8	0	0	0
2126	0	0	35	1	0	0	1	0	0	0	0	0	2	0	2	0	15.3	0	0	0
1299	0	0	67	0	0	0	1	0	0	0	0	0	2	0	2	0	9	0	0	0
1026	0	0	78	0	0	0	0	0	1	0	0	0	2	0	2	0	11	1	0	0
1627	0	0	65	1	1	1	0	0	0	0	0	0	2	0	2	0	5.9	1	0	0
2140	0	1	44	0	0	0	1	1	1	0	0	0	2	0	2	0	8.6	1	1	0
1459	0	0	43	0	1	1	1	1	0	1	0	0	2	0	2	0	13	1	0	0
1850	0	0	57	0	1	1	0	1	0	0	1	0	2	0	2	0	10.4	1	0	0
1317	0	0	69	0	1	1	1	0	0	0	0	0	2	0	2	0	6.8	1	0	0
1003	0	0	57	0	1	1	0	1	1	0	0	0	2	0	2	0	11	1	0	0
2173	0	1	62	1	1	1	0	1	0	1	1	0	2	0	2	0	10.6	1	0	0
1468	0	0	56	1	1	1	1	1	1	1	1	0	2	0	2	0	14.5	1	0	0
1250	0	0	70	1	1	1	1	0	0	1	0	0	2	0	2	0	7.4	1	0	0
1632	0	0	53	0	1	1	1	0	0	0	1	0	2	0	2	0	11	1	0	0
1274	0	0	67	0	1	0	1	1	0	0	0	0	2	0	2	0	8	1	0	0
1463	0	0	73	0	0	0	0	1	1	0	0	0	2	0	2	0	11.9	1	0	0
773	0	0	63	1	0	0	0	1	0	0	0	0	2	0	2	0	6.6	1	0	0
1855	0	0	81	0	1	0	0	0	0	0	0	0	2	1	2	0	7	1	0	0
2076	0	0	42	0	1	0	0	0	0	0	0	1	3	1	2	1			0	0
1036	0	0	47	0	1	1	1	0	0	0	0	1	3	1	2	1			0	0
2025	0	0	57	1	1	1	1	0	0	1	1	1	3	1	2	1			0	0
122	0	0	75	0	1	0	0	1	0	0	0	1	3	0	3	1			0	0
537	0	0	44	0	0	1	1	1	0	1	1	1	3	0	3	1			0	0
702	0	0	75	0	1	1	0	0	1	0	0	1	3	0	3	1			0	0
191	0	1	68	0	1	1	0	0	0	0	0	1	3	0	3	1			0	0
1211	0	0	65	1	1	1	0	1	1	1	1	1	3	0	3	1			0	0
160	0	1	44	1	1	1	1	1	1	0	0	1	3	0	3	1			0	0
233	0	0	44	0	1	1	0	1	1	0	0	1	3	0	3	1			0	0
133	0	0	73	0	1	0	0	0	0	0	0	1	3	0	3	1			0	0
815	0	0	68	0	1	1	0	1	1	0	0	1	3	0	3	1			0	0
1701	0	0	81	0	1	0	0	0	1	0	1	1	3	0	3	1			0	0
906	0	0	79	0	0	1	1	1	0	0	0	1	3	0	3	1			0	0
129	0	0	57	0	1	1	0	1	0	1	1	1	3	0	3	1			0	0
1359	0	0	74	0	1	1	0	1	0	0	0	1	3	1	2	0	11	0	0	0
891	0	0	67	0	0	0	1	0	1	0	0	1	3	1	2	0	8.2	0	0	0
2077	0	1	44	0	1	0	1	1	0	0	0	1	3	0	3	0	10.2	0	0	0
1666	0	0	47	0	1	0	0	1	1	0	0	1	3	0	3	0	8.6	0	0	0
1330	0	0	76	1	1	0	0	0	0	0	0	1	3	0	3	0	6.9	0	0	0
1542	0	0	67	0	0	1	0	0	0	0	0	1	3	0	3	0	8.7	0	0	0
651	0	0	45	0	1	1	1	0	0	0	0	1	3	0	3	0	11.2	0	0	0
2065	0	0	65	0	1	1	0	0	1	0	1	1	3	0	3	0	12.9	0	0	0
204	0	0	66	1	1	1	1	0	0	0	0	1	3	0	3	0	11.2	0	0	0
767	0	0	55	0	0	0	0	0	1	1	0	1	3	0	3	0	11.2	0	0	0
1996	0	0	64	1	1	1	1	0	0	0	0	1	3	0	3	0	11	0	0	0
1939	0	0	73	0	0	0	0	0	0	1	0	1	3	0	3	0	10.1	0	0	0
1156	0	0	71	0	1	0	0	1	0	0	0	1	3	1	3	0	11	0	0	0
1109	0	0	59	0	0	1	1	0	0	0	0	1	3	1	2	0	11	1	0	0
2135	0	0	63	0	1	1	0	1	0	0	0	1	3	1	2	0	9.7	1	0	0
2143	0	0	65	0	1	1	1	1	0	1	1	1	3	1	2	0	12.8	1	0	0
419	0	0	61	1	1	1	0	0	0	0	0	1	3	1	2	0	6.7	1	0	0
1440	0	0	60	1	1	1	1	0	1	0	1	1	3	1	2	0	5.6	1	0	0
1875	0	0	52	1	1	1	0	1	0	1	1	1	3	1	2	0	13.7	1	0	0
2119	0	0	70	0	1	1	0	1	0	0	1	1	3	0	3	0	8.6	1	0	0
1407	0	1	78	0	1	0	0	1	0	1	1	1	3	0	3	0	6.6	1	0	0
391	0	0	64	0	1	1	0	0	0	0	1	1	3	0	3	0	8.8	1	1	0
1621	0	0	77	0	1	0	0	0	1	0	0	1	3	0	3	0	9	1	0	0
1557	0	0	66	0	1	1	0	0	0	0	1	1	3	0	3	0	6.6	1	0	0
1575	0	0	54	0	1	1	0	1	0	0	0	1	3	0	3	0	12.9	1	0	0
75	0	0	70	0	1	0	1	0	0	0	0	1	3	0	3	0	11.2	1	0	0
813	0	0	62	0	0	0	1	1	0	0	0	1	3	1	3	0	10.6	1	0	0
2160	0	0	63	1	1	1	0	0	0	0	0	1	3	1	4	0	9	1	0	0
757	0	1	80	1	1	1	0	1	0	0	0	1	4	2	2	1			0	0
462	0	0	48	0	1	1	0	1	0	1	1	1	4	2	2	1			0	0
1746	0	0	71	0	1	0	1	1	1	0	0	1	4	2	2	1			0	0
737	0	0	61	1	1	1	0	0	0	0	0	1	4	2	2	1			0	0
1067	0	0	48	0	0	1	1	1	0	0	1	1	4	1	3	1			0	0
1164	0	0	65	1	1	1	1	1	0	0	0	1	4	1	3	1			0	0
1269	0	0	70	1	1	0	0	0	0	0	0	1	4	2	3	1			0	0
1543	0	0	65	1	1	0	0	0	0	0	0	1	4	0	4	1			0	0
1664	0	1	53	1	1	1	1	0	1	0	0	1	4	0	4	1			0	0
1852	0	0	65	0	1	0	1	0	0	0	0	1	4	0	4	1			0	0
1247	0	0	66	0	1	0	0	0	0	0	0	1	4	0	4	1			0	0
469	0	0	63	0	1	1	0	0	0	1	1	1	4	0	4	1			0	0
667	0	1	64	0	1	1	1	1	1	1	1	1	4	0	4	1			0	0
649	0	0	56	0	1	0	1	1	0	1	1	1	4	0	4	1			0	0
483	0	1	69	1	1	1	0	1	1	0	1	1	4	0	4	1			0	0
866	0	0	66	1	1	0	1	1	0	0	0	1	4	0	4	1			0	0
70	0	0	72	1	1	1	0	1	0	0	0	1	4	0	4	1			0	0
289	0	0	62	1	1	0	1	1	1	0	0	1	4	0	4	1			0	0
1126	0	0	35	0	0	0	0	1	0	1	1	1	4	0	4	1			0	0
294	0	0	39	0	0	0	1	1	1	0	0	1	4	0	4	1			0	0
961	0	0	55	0	0	0	1	0	0	0	0	1	4	1	4	1			0	0
536	0	0		0	1	0	0	1	0	0	0	1	4	0	4	0	4.8	0	1	0
1474	0	0	56	0	1	1	1	1	1	0	1	1	4	2	2	0	11.1	0	0	0
2128	0	0	41	0	0	0	0	0	0	0	0	1	4	2	2	0	12	0	0	0
1496	0	0	67	0	1	1	0	0	0	1	1	1	4	2	2	0	11	0	0	0
291	0	0	79	0	1	0	1	0	0	1	0	1	4	2	2	0	11.2	0	0	0
895	0	0	62	0	1	0	1	0	0	0	0	1	4	1	3	0	6.7	0	0	0
953	0	0	81	0	1	1	0	1	0	1	0	1	4	1	3	0	4.6	0	0	0
394	0	0	58	1	1	1	0	0	0	1	1	1	4	0	4	0	13.2	0	0	0
583	0	0	58	0	0	1	0	0	0	1	1	1	4	0	4	0	15.2	0	1	0
775	0	1	70	0	1	0	1	1	0	0	0	1	4	0	4	0	8.2	0	0	0
1099	0	1	72	1	1	1	0	0	1	1	1	1	4	0	4	0	5.6	0	0	0
999	0	0	76	1	1	1	0	1	0	0	0	1	4	0	4	0	6.6	0	0	0
1986	0	0	65	0	1	1	1	1	1	0	0	1	4	0	4	0	12.5	0	0	0
1582	0	0	67	1	1	1	1	1	1	1	0	1	4	1	4	0	6.6	0	0	0
1314	0	0	70	1	1	1	1	0	0	0	1	1	4	2	3	0	9	1	0	0
792	0	0	27	0	1	0	0	0	1	0	0	1	4	0	0	0	13.2	1	0	0
2055	0	0	81	0	1	1	0	0	0	0	0	1	4	2	2	0	5.7	1	0	0
1641	0	0	62	0	0	0	0	0	0	0	0	1	4	2	2	0	12.2	1	0	0
1874	0	0	66	1	1	1	0	0	0	1	1	1	4	2	2	0	9.4	1	0	0
776	0	0	65	0	1	1	0	1	0	1	0	1	4	2	2	0	11.3	1	0	0
2125	0	0	64	0	1	1	1	1	0	1	0	1	4	2	2	0	11	1	0	0
1327	0	0	60	0	1	1	1	1	1	1	1	1	4	2	2	0	12.1	1	0	0
1290	0	0	40	0	1	0	0	0	1	0	0	1	4	2	2	0	12.1	1	0	0
1447	0	0	78	0	1	1	0	1	0	0	1	1	4	1	3	0	11	1	0	0
1717	0	0	67	1	1	0	1	0	0	0	0	1	4	1	3	0	9	1	0	0
439	0	0	63	1	1	1	0	1	0	1	1	1	4	1	3	0	6.7	1	1	0
987	0	0	58	1	1	0	0	0	1	0	0	1	4	1	3	0	6.8	1	0	0
367	0	1	62	1	1	1	1	0	1	1	0	1	4	1	3	0	8.8	1	0	0
1070	0	0	58	1	1	1	0	1	0	1	1	1	4	1	3	0	9	1	0	0
2049	0	0	62	1	1	0	1	1	0	1	1	1	4	1	3	0	12.9	1	0	0
368	0	0	39	0	0	0	0	0	0	0	0	1	4	1	3	0	13.2	1	0	0
1981	0	0	69	1	0	0	0	0	0	0	0	1	4	0	4	0	4.1	1	0	0
1638	0	0	69	1	1	0	0	0	0	0	0	1	4	0	4	0	5.8	1	0	0
1372	0	0	71	0	1	0	0	0	0	0	0	1	4	0	4	0	10	1	0	0
2031	0	0	37	0	1	1	0	1	1	1	1	1	4	0	4	0	14.4	1	1	0
72	0	0	16	0	0	0	0	1	0	0	0	1	4	0	4	0	8.8	1	0	0
64	0	0	58	0	1	1	0	0	0	1	0	1	4	0	4	0	11.2	1	0	0
1973	0	0	69	0	1	0	1	1	1	1	0	1	4	0	4	0	7.6	1	0	0
1078	0	0	58	1	1	1	1	0	0	1	1	1	4	0	4	0	6	1	0	0
1288	0	0	58	0	0	0	0	1	0	0	1	1	4	0	4	0	6.6	1	1	0
438	0	0	72	0	1	0	0	0	0	0	0	1	4	2	4	0	11.2	1	0	0
1663	0	0	82	1	1	1	0	1	0	0	0	1	5	2	3	1			0	0
648	0	0	57	0	1	0	0	1	0	1	1	1	5	2	3	1			0	0
106	0	1	73	1	1	0	0	1	0	0	0	1	5	2	3	1			0	0
843	0	0	81	0	1	1	1	0	0	0	0	1	5	1	4	1			0	0
1296	0	0	83	1	1	1	0	0	0	0	0	1	5	1	4	1			0	0
1965	0	0	74	1	1	1	0	0	0	0	1	1	5	0	5	1			0	0
685	0	0	60	1	1	1	1	0	1	1	0	1	5	0	5	1			0	0
548	0	0	74	1	1	1	0	0	1	1	1	1	5	0	5	1			0	0
230	0	0	71	0	1	0	1	0	1	0	0	1	5	0	5	1			0	0
995	0	1	77	0	1	0	0	1	1	0	0	1	5	0	5	1			0	0
119	0	0	56	0	0	1	0	0	1	0	0	1	5	0	5	1			0	0
2084	0	0	52	0	1	0	1	1	0	0	0	1	5	0	5	1			0	0
182	0	0	59	0	1	1	0	1	0	0	0	1	5	0	5	1			0	0
265	0	0	55	0	1	0	1	1	0	1	0	1	5	0	5	1			0	0
1716	0	1	64	1	1	0	0	0	1	0	0	1	5	0	5	1			0	0
2013	0	0	71	1	0	1	0	1	0	1	0	1	5	1	5	1			0	0
998	0	1	54	0	0	1	1	1	1	0	0	1	5	2	3	0	13.8	0	1	0
1696	0	0	54	1	0	1	1	1	1	0	0	1	5	2	3	0	10.2	0	0	0
1533	0	0	73	0	1	1	1	1	1	0	0	1	5	0	5	0	7	0	0	0
1069	0	0	61	0	1	0	1	0	1	0	0	1	5	0	5	0	9	0	0	0
750	0	0	49	0	1	0	1	1	1	0	0	1	5	1	5	0	11.2	0	0	0
850	0	0	60	0	1	1	1	0	0	0	0	1	5	2	3	0	6.5	1	0	0
1445	0	0	54	1	1	1	1	1	0	0	1	1	5	2	3	0	10.8	1	0	0
435	0	0	71	0	1	0	0	0	0	1	1	1	5	2	3	0	8.8	1	0	0
1862	0	0	77	0	1	1	0	0	1	1	1	1	5	2	3	0	9.4	1	0	0
1389	0	0	62	0	1	1	1	1	0	1	1	1	5	2	3	0	9.7	1	0	0
935	0	0	71	0	1	1	0	1	1	1	1	1	5	2	3	0	8.4	1	0	0
1574	0	0	55	0	1	0	0	0	0	0	0	1	5	2	3	0	9.3	1	0	0
811	0	0	84	0	1	1	0	0	0	0	0	1	5	2	3	0	6.6	1	0	0
686	0	0	66	0	1	0	0	1	1	0	0	1	5	1	4	0	3.8	1	0	0
1583	0	0	65	1	1	0	0	1	0	0	0	1	5	1	4	0	8.8	1	0	0
1626	0	0	65	1	1	0	0	0	0	0	0	1	5	1	4	0	8.5	1	0	0
663	0	0	73	1	1	1	1	0	0	0	1	1	5	0	5	0	8.8	1	0	0
1497	0	0	48	0	1	1	1	0	0	0	0	1	5	0	5	0	13.6	1	0	0
1329	0	0	64	1	1	1	0	1	0	0	0	1	5	0	5	0	9	1	0	0
1974	0	0	64	1	1	0	0	0	1	1	0	1	6	2	4	1			0	0
2134	0	0	61	1	1	1	1	1	1	1	0	1	6	2	4	1			0	0
85	0	1	51	0	1	1	0	0	0	1	0	1	6	2	4	1			0	0
1712	0	0	48	1	1	0	1	0	0	0	0	1	6	1	5	1			0	0
1272	0	1	67	0	0	0	0	0	1	0	0	1	6	1	5	1			0	0
530	0	0	59	1	1	1	0	0	0	0	0	1	6	1	5	1			0	0
1223	0	0	73	1	0	1	1	0	0	0	1	1	6	1	5	1			0	0
267	0	0	52	1	1	0	1	0	1	1	0	1	6	1	5	1			0	0
128	0	0	74	1	0	0	0	0	0	1	0	1	6	0	6	1			0	0
307	0	0	48	0	1	0	1	0	0	0	0	1	6	0	6	1			0	0
1749	0	1	75	1	1	1	0	0	0	0	0	1	6	0	6	1			0	0
152	0	1	58	1	1	0	0	0	0	0	0	1	6	0	6	1			0	0
1085	0	0	52	1	1	1	0	1	1	1	1	1	6	0	6	1			0	0
917	0	0	56	1	1	1	1	0	0	0	0	1	6	0	6	1			0	0
1	0	0	54	0	1	1	0	0	0	1	1	1	6	2	4	0	13.2	0	0	0
820	0	1	67	0	1	1	1	1	1	0	0	1	6	2	4	0	6.7	0	0	0
1773	0	0	58	0	1	1	1	0	0	1	1	1	6	2	4	0	12.9	0	0	0
1294	0	0	69	0	0	0	1	0	0	0	0	1	6	2	5	0	8.6	0	0	0
699	0	0	63	1	1	1	1	1	0	0	1	1	6	0	6	0	6.7	0	0	0
520	0	0	76	0	1	1	0	0	1	1	1	1	6	0	6	0	11.2	0	0	0
426	0	0	64	0	1	1	0	1	1	1	1	1	6	0	6	0	6.7	0	0	0
1016	0	0	45	1	1	1	0	0	0	1	1	1	6	0	6	0	7.7	0	0	0
784	0	0	66	0	1	0	1	1	1	0	0	1	6	0	6	0	13.2	0	0	0
1760	0	0	79	0	1	0	0	0	0	0	0	1	6	2	4	0	4.4	1	0	0
2089	0	0	61	0	1	0	1	1	1	1	1	1	6	2	4	0	4.6	1	0	0
1168	0	0	56	1	0	0	1	0	0	1	1	1	6	2	4	0	16	1	0	0
1868	0	0	66	1	1	1	1	0	0	1	1	1	6	2	4	0	7.9	1	0	0
1990	0	0	59	1	1	1	0	0	0	1	1	1	6	1	5	0	10.8	1	0	0
1322	0	0	72	0	0	1	1	0	0	0	0	1	6	1	5	0	8	1	0	0
1610	0	0	61	0	1	1	1	1	0	0	0	1	6	1	5	0	11.3	1	0	0
1654	0	0	68	0	1	0	1	1	0	0	0	1	6	1	5	0	10.1	1	0	0
643	0	0	59	1	0	1	1	1	0	0	1	1	6	0	6	0	8.8	1	0	0
345	0	1	61	0	1	0	1	0	0	0	0	1	6	0	6	0	11.2	1	0	0
1062	0	1	52	0	1	1	1	1	1	0	0	1	6	0	6	0	9.9	1	0	0
137	0	0	63	1	1	0	1	0	0	0	0	1	6	0	6	0	6.7	1	0	0
1310	0	0	65	1	1	1	0	0	0	0	0	1	6	0	6	0	6.2	1	0	0
197	0	0	56	1	1	1	0	0	0	0	0	1	6	0	6	0	13.2	1	0	0
1674	0	0	60	0	1	1	0	1	0	1	1	1	6	0	6	0	11.2	1	0	0
1381	0	1	63	1	1	0	0	0	0	0	0	1	6	0	6	0	9	1	0	0
1012	0	0	61	0	0	1	0	1	1	0	0	1	6	1	6	0	12.9	1	0	0
1201	0	0	60	1	1	1	1	1	0	0	1	1	7	2	5	1			1	0
889	0	1	73	1	1	1	0	0	1	0	0	1	7	2	5	1			0	0
1334	0	0	79	0	1	1	0	1	0	1	1	1	7	2	5	1			0	0
1871	0	0	80	0	1	0	0	1	0	1	1	1	7	2	5	1			0	0
1104	0	1	64	0	0	0	1	1	0	1	0	1	7	2	5	1			0	0
803	0	0	66	1	1	1	1	0	0	0	0	1	7	2	5	1			0	0
424	0	1	65	1	1	1	0	1	0	1	1	1	7	1	6	1			0	0
1895	0	0	67	0	1	0	1	1	0	1	0	1	7	1	6	1			0	0
1057	0	0	65	0	1	1	0	1	0	0	0	1	7	1	6	1			0	0
1304	0	1	65	1	1	0	0	1	1	0	0	1	7	1	6	1			0	0
844	0	1	74	0	1	0	0	0	0	0	0	1	7	2	6	1			0	0
590	0	0	48	1	1	1	1	1	0	1	0	1	7	0	7	1			0	0
293	0	0	55	1	1	1	1	0	1	0	0	1	7	0	7	1			0	0
1651	0	0	58	0	1	1	1	0	1	0	0	1	7	0	7	1			0	0
1023	0	0	73	0	0	1	1	0	0	0	1	1	7	2	7	1			0	0
1065	0	1	60	1	1	0	0	1	0	0	0	1	7	1	6	0	5.7	0	0	0
1591	0	1	57	0	1	1	1	1	1	1	1	1	7	0	7	0	6.6	0	0	0
1906	0	0	64	1	1	1	1	1	0	1	1	1	7	2	5	0	9.2	1	0	0
602	0	0	64	0	0	1	0	0	0	1	1	1	7	1	6	0	8.8	1	0	0
60	0	1	53	1	1	1	0	0	1	0	0	1	7	1	6	0	11.2	1	0	0
1342	0	1	51	1	1	1	0	0	1	0	0	1	7	1	6	0	6.6	1	0	0
947	0	1	64	0	1	1	0	1	1	0	0	1	7	0	7	0	6.6	1	0	0
1405	0	0	71	0	1	0	0	0	1	0	0	1	7	0	7	0	6.6	1	1	0
1824	0	0	51	0	0	0	0	1	0	0	0	1	7	0	7	0	5.8	1	1	0
1075	0	0	72	0	1	0	0	1	0	0	0	1	7	2	7	0	8.9	1	0	0
768	0	0	49	0	1	1	0	1	0	0	0	1	8	2	6	1			0	0
964	0	1	71	1	1	1	1	1	0	0	0	1	8	2	6	1			0	0
1130	0	1	72	0	1	1	1	0	0	0	0	1	8	1	7	1			0	0
1678	0	0	74	1	1	0	0	1	1	0	0	1	8	1	7	1			0	0
1909	0	0	67	0	1	0	1	1	0	0	0	1	8	0	8	1			0	0
1320	0	0	63	0	1	1	0	0	1	0	0	1	8	1	8	1			0	0
1750	0	1	54	0	1	1	0	0	0	0	0	1	8	1	7	0	9	0	0	0
1328	0	1	59	0	1	1	0	1	1	0	0	1	8	1	7	0	10.7	0	0	0
2141	0	0	47	0	1	1	0	1	1	1	1	1	8	1	7	0	6.6	1	0	1
1551	0	0	66	0	1	0	1	1	1	0	0	1	8	1	7	0	6.6	1	1	0
136	0	0	65	1	1	1	0	0	1	0	0	1	8	0	8	0	8.8	1	0	0
2161	0	1	57	1	1	1	0	1	0	0	1	1	9	1	8	1			0	0
2124	0	0	82	0	1	0	0	0	0	0	0	1	9	1	8	1			0	0
1021	0	1	63	1	1	0	0	1	1	0	0	1	9	0	9	1			0	0
2100	0	1	67	1	1	1	0	0	0	1	1	1	9	0	9	1			0	0
1009	0	1	61	1	1	0	0	0	0	0	0	1	9	0	9	1			1	0
1025	0	0	56	1	1	1	0	0	0	1	1	1	9	2	7	0	11	0	0	0
1132	0	0	63	0	1	1	0	0	1	1	1	1	9	1	8	0	9	0	1	0
47	0	1	59	0	1	0	1	1	1	0	0	1	9	1	8	0	6.7	0	0	0
444	0	0	60	0	1	1	1	0	1	1	1	1	9	0	9	0	13.2	0	0	0
327	0	1	70	1	1	1	0	1	0	0	0	1	9	2	7	0	4.8	1	0	0
1596	0	1	71	0	1	1	1	0	0	0	0	1	10	2	7	1			0	0
847	0	0	75	1	1	1	0	0	0	0	0	1	10	2	8	1			0	0
709	0	1	75	1	1	0	0	0	1	0	0	1	10	0	10	1			0	0
1770	0	0	53	1	1	0	0	1	0	1	1	1	10	1	9	0	9.2	0	0	0
599	0	0	57	1	1	1	0	0	1	1	1	1	10	2	8	0	11.2	1	0	0
1771	0	0	58	0	1	1	0	0	0	1	1	1	10	2	8	0	6.2	1	1	0
1239	0	0	62	1	0	0	0	0	0	0	0	1	10	2	9	0	10.8	1	0	0
918	0	1	58	0	1	1	0	1	0	0	0	1	11	2	9	1			0	0
2006	0	0	71	1	0	1	0	1	0	1	1	1	11	1	10	1			0	0
658	0	1	64	0	0	1	1	1	0	1	0	1	11	0	11	1			0	0
2018	0	1	71	0	1	1	1	1	1	0	0	1	11	1	10	0	11.4	0	0	0
1887	0	0	62	1	1	1	1	0	0	0	0	1	11	2	9	0	8	1	0	0
714	0	0	74	1	1	1	0	1	0	0	0	1	11	0	11	0	6.7	1	0	0
1670	0	0	83	1	1	0	0	0	0	1	1	1	12	1	11	1			0	0
1633	0	1	75	0	1	0	0	0	1	0	0	1	12	2	10	0	4.6	1	1	0
1253	0	0	55	0	1	1	1	0	1	0	0	1	12	2	10	0	6.3	1	1	0
673	0	0	72	0	0	1	0	0	0	1	1	1	12	0	12	0	11.2	1	1	0
490	0	1	77	1	1	1	1	1	1	0	0	1	13	0	13	1			0	0
926	0	1	65	1	1	0	1	1	0	0	0	1	13	0	13	1			0	0
798	0	1	74	1	1	1	0	1	0	0	0	0	14	2	12	1			0	0
1579	0	0	56	1	1	1	1	0	1	1	1	1	16	2	13	0	6.6	1	1	0
1265	0	1	53	1	1	1	0	0	1	0	0	1	19	1	18	0		0	0	0
1244	0	0	77	0	1	0	0	0	1	0	0	1	2	2	0	1			0	0
1898	0	0	71	1	1	1	1	0	0	0	1	1	2	2	0	1			0	0
240	0	0	52	0	1	0	1	0	0	1	0	1	2	2	0	1			0	0
1256	0	0	74	0	1	0	0	0	1	1	0	1	2	2	0	1			0	0
1933	0	0	52	1	1	0	1	1	0	0	0	1	2	2	0	1			0	0
1008	0	0	59	0	1	0	1	1	1	0	0	1	2	2	0	1			0	0
1541	0	0	71	0	1	0	1	0	1	0	0	1	2	2	0	1			0	0
1686	0	0	66	0	1	0	0	1	0	0	0	1	2	2	0	1			0	0
2074	0	0	71	0	1	1	0	1	0	1	1	1	2	2	0	1			0	0
1035	0	0	55	0	1	1	0	1	0	0	0	1	2	2	0	0	1	0	0	0
1088	0	0	62	1	1	1	1	0	0	1	1	1	2	2	0	0	10.7	1	0	0
1697	0	0	53	0	1	0	1	1	0	1	1	1	2	2	0	0	14	1	0	0
1353	0	0	58	1	1	1	0	1	0	0	1	1	2	2	0	0	10.3	1	1	0
1682	0	1	76	0	1	0	0	1	0	0	0	1	2	2	0	0	6.6	1	0	0
2097	0	0	66	0	1	0	1	1	0	0	0	1	2	2	0	0	6.6	1	1	0
1602	0	0	66	0	1	1	0	1	0	1	1	1	2	2	0	0	12.8	1	0	0
1667	0	0	65	0	1	0	0	0	0	1	1	1	2	2	0	0	7.9	1	0	0
1096	0	0	40	0	1	1	1	1	0	1	1	1	2	2	0	0	12.6	1	0	0
1186	0	0	65	0	1	1	0	0	0	1	1	1	2	2	0	0	13	1	1	0
1185	0	0	62	1	1	0	1	1	0	1	1	1	2	2	0	0	11	1	1	0
1208	0	0	58	0	0	1	0	1	0	0	0	1	2	2	0	0	10	1	0	0
1767	0	0	65	0	1	0	1	1	0	0	0	1	2	2	0	0	10.9	1	0	0
517	0	0	68	1	1	1	0	1	0	0	0	1	3	3	0	1			0	0
609	0	0	70	0	1	1	0	1	0	0	1	1	3	3	0	1			0	0
1450	0	1	57	1	1	1	1	0	1	1	1	1	3	3	0	1			0	0
719	0	0	54	1	1	1	0	1	1	0	1	1	3	3	0	0	8.8	0	0	0
485	0	0	57	0	0	0	1	0	0	1	1	1	3	3	0	0	8.8	0	0	0
434	0	0	62	1	1	1	0	1	0	1	1	1	3	3	0	0	11.2	0	0	0
2114	0	0	56	0	1	1	1	1	1	1	1	1	3	3	0	0	12.2	1	0	0
1740	0	0	49	0	1	1	0	1	0	0	0	1	4	4	0	1			0	0
676	0	0	53	0	1	1	1	1	0	1	0	1	4	4	0	1			0	0
1386	0	0	82	1	1	0	1	0	0	1	0	1	4	4	0	1			0	0
984	0	0	59	0	1	1	0	1	0	0	0	1	4	4	0	1			0	0
558	0	0	47	1	1	1	1	1	0	1	1	1	4	4	0	1			0	0
2103	0	0	63	0	1	0	0	0	0	1	1	1	4	4	0	1			0	0
865	0	0	70	0	1	1	0	0	0	0	0	1	4	3	1	1			0	0
1677	0	0	55	1	0	1	0	0	0	1	1	1	4	3	1	1			0	0
1255	0	0	82	1	1	0	0	0	0	1	1	1	4	3	1	1			0	0
1138	0	0	64	1	1	1	1	0	0	1	1	1	4	4	0	0		0	0	0
1561	0	0	71	0	1	1	0	1	1	1	0	1	4	4	0	0	9.5	0	0	0
2151	0	0	66	0	0	0	1	0	0	0	0	1	4	4	0	0	11.7	0	0	0
474	0	0	48	0	1	0	0	1	0	1	1	1	4	4	0	0	13.2	0	0	0
2169	0	0	59	0	1	1	0	1	0	0	0	1	4	4	0	0	9.2	1	0	0
859	0	0	57	1	1	1	1	1	0	1	0	1	4	4	0	0	9	1	0	0
1889	0	0	56	0	0	1	1	1	0	0	0	1	4	4	0	0	11	1	0	0
1473	0	0	67	0	1	1	1	1	0	0	0	1	4	4	0	0	8	1	0	0
743	0	0	64	0	0	0	0	0	0	0	0	1	4	4	0	0	6	1	0	0
1971	0	0	62	0	1	1	0	1	0	1	1	1	4	4	0	0	10.3	1	0	0
1470	0	0	53	0	1	1	0	1	0	1	1	1	4	4	0	0	13.3	1	0	0
1897	0	0	59	1	1	1	0	0	0	1	1	1	4	4	0	0	7.1	1	0	0
1547	0	0	68	0	1	1	0	0	0	1	1	1	4	4	0	0	8.3	1	0	0
1183	0	0	63	0	0	0	1	1	1	0	0	1	4	4	0	0	11	1	0	0
1513	0	0	59	1	1	0	1	1	1	0	1	1	4	4	0	0	9	1	0	0
652	0	0	71	1	1	1	0	1	0	1	1	1	4	4	0	0	11.2	1	0	0
1292	0	0	62	0	1	1	0	0	0	0	0	1	4	4	0	0	10.4	1	0	0
2088	0	0	72	0	0	0	1	0	0	0	0	1	4	3	1	0	11	1	0	0
728	0	0	75	0	0	0	1	0	0	0	1	1	4	3	1	0	13.2	1	0	0
2032	0	0	66	0	1	0	1	1	1	0	0	1	5	4	0	1			0	0
1124	0	0	69	0	1	1	0	1	0	1	1	1	5	4	0	1			0	0
1453	0	1	66	1	1	1	0	1	1	0	0	1	5	5	0	1			0	0
623	0	0	84	1	1	1	0	0	0	1	1	1	5	5	0	1			0	0
682	0	0	64	1	1	1	1	0	0	1	1	1	5	5	0	1			0	0
808	0	0	53	1	1	0	0	1	0	0	0	1	5	5	0	1			0	0
1710	0	0	66	1	1	1	0	1	0	0	1	1	5	4	1	1			0	0
919	0	1	69	0	1	1	0	1	0	0	0	1	5	4	1	1			0	0
1105	0	1	64	0	1	1	0	0	1	0	0	1	5	4	1	1			0	0
1312	0	1	60	0	1	0	1	1	0	0	1	1	5	4	1	1			0	0
1151	0	0	77	1	0	1	0	0	0	0	0	1	5	4	1	1			0	0
1213	0	0	65	1	1	1	0	0	0	0	0	1	5	4	1	1			0	0
9	0	0	71	0	0	1	0	0	0	1	1	1	5	5	1	1			0	0
1149	0	0	57	1	1	1	1	1	0	0	0	1	5	4	0	0	9.4	0	0	0
214	0	0	54	0	0	1	1	1	0	0	0	1	5	5	0	0	8.8	0	0	0
873	0	0	69	0	1	0	1	1	0	0	0	1	5	5	0	0	6.6	0	0	0
1000	0	1	56	0	0	0	1	1	1	0	1	1	5	4	1	0	8.5	0	0	0
1094	0	0	49	0	1	0	0	0	0	0	0	1	5	4	1	0		0	0	0
1938	0	0	74	0	1	0	0	0	0	1	1	1	5	4	1	0	10.3	0	0	0
1316	0	0	58	0	1	1	1	0	0	0	1	1	5	4	1	0	9.3	0	0	0
196	0	0	33	0	1	0	0	0	0	0	0	1	5	5	0	0	6.7	1	0	0
1212	0	0	83	0	0	1	0	1	1	0	0	1	5	4	1	0	8	1	0	0
783	0	0	69	1	1	1	1	0	1	0	0	1	5	4	1	0	13.3	1	0	0
1607	0	0	55	0	1	1	0	0	0	1	0	1	5	4	1	0	9.4	1	0	0
1509	0	0	53	0	1	1	0	1	1	0	0	1	5	4	1	0	8.2	1	0	0
878	0	0	65	0	0	0	1	1	1	0	0	1	5	4	1	0	12.1	1	0	0
1784	0	0	46	0	0	0	0	1	0	0	0	1	5	4	1	0	10	1	1	0
1392	0	1	73	1	1	1	0	0	1	1	0	1	6	6	0	1			0	0
1597	0	1	49	0	0	1	1	1	0	0	0	1	6	6	0	1			0	0
1043	0	0	55	0	1	1	1	1	0	1	1	1	6	6	0	1			0	0
1295	0	1	47	0	0	0	1	0	0	0	0	1	6	6	0	1			0	0
433	0	0	54	0	1	1	0	1	0	1	1	1	6	6	0	1			0	0
1220	0	0	72	0	1	1	1	0	0	1	0	1	6	6	0	1			0	0
187	0	0	72	1	0	0	1	0	1	1	0	1	6	6	0	1			0	0
694	0	0	72	0	1	0	0	1	0	0	0	1	6	6	0	1			0	0
183	0	1	71	0	1	1	0	0	0	1	0	1	6	6	0	1			0	0
1768	0	0	74	0	1	1	0	0	0	1	1	1	6	6	0	1			0	0
1225	0	0	81	1	1	0	0	0	0	0	0	1	6	5	1	1			0	0
1838	0	1	74	1	1	1	0	1	0	0	1	1	6	5	1	1			0	0
1059	0	0	82	0	0	0	0	0	0	0	1	1	6	5	1	1			0	0
1606	0	0	78	0	1	0	0	0	0	1	1	1	6	5	1	0	6.6	0	0	0
1672	0	0	82	0	0	1	0	0	0	0	0	1	6	5	1	0	5.8	0	0	0
1885	0	0	47	0	1	1	0	1	1	1	1	1	6	5	1	0	7	0	0	0
1408	0	0	40	0	1	0	0	0	1	0	0	1	6	6	0	0	15.1	1	0	0
1969	0	0	58	0	1	0	1	1	1	1	1	1	6	6	0	0	10.8	1	0	0
1383	0	0	69	0	1	0	1	0	0	1	1	1	6	6	0	0	8.6	1	0	0
2145	0	0	49	0	1	1	1	0	1	1	1	1	6	6	0	0	14.1	1	0	0
1817	0	1	82	0	1	1	0	0	1	1	1	1	6	6	0	0	4.2	1	0	0
1108	0	1	57	0	1	1	1	0	0	1	1	1	6	6	0	0	9	1	0	0
1181	0	0	73	0	1	0	1	1	1	0	0	1	6	6	0	0	9	1	0	0
972	0	0	68	0	1	1	0	1	0	0	1	1	6	4	1	0	9.2	1	1	0
2175	0	0	75	1	1	1	0	1	0	1	0	1	6	5	1	0	9	1	0	0
1510	0	0	74	0	1	0	0	1	0	0	0	1	6	5	1	0	10.1	1	0	0
1275	0	0	69	0	1	1	1	0	0	1	1	1	7	6	0	1			0	0
1155	0	0	48	1	1	0	1	0	1	0	1	1	7	7	0	1			0	0
452	0	0	68	0	0	0	0	1	0	1	1	1	7	7	0	1			0	0
1487	0	0	72	1	1	1	0	0	0	0	1	1	7	7	0	1			0	0
1483	0	0	53	0	1	1	0	0	1	1	1	1	7	7	0	1			0	0
870	0	0	84	1	1	0	0	1	1	0	0	1	7	6	1	1			0	0
1816	0	0	51	0	0	1	1	0	0	1	0	1	7	6	1	0	13.4	0	0	0
712	0	0	53	0	1	1	0	0	0	1	1	1	7	7	0	0	11.2	1	0	0
630	0	0	64	0	0	0	1	1	0	1	1	1	7	7	0	0	8.8	1	0	0
934	0	0	37	0	1	0	1	1	0	0	0	1	7	7	0	0	13.4	1	0	0
1514	0	0	50	1	1	1	1	1	1	0	1	1	7	7	0	0	9	1	1	0
392	0	0	63	0	1	1	0	1	0	1	1	1	7	7	0	0	11.2	1	1	0
2048	0	0	69	0	1	1	1	0	0	1	1	1	7	6	1	0	9.4	1	0	0
1203	0	0	62	1	1	1	0	1	0	1	0	1	7	6	1	0	9	1	0	0
655	0	0	54	0	0	1	0	1	0	1	1	1	7	6	1	0	8.8	1	0	0
1142	0	1	65	0	1	1	0	1	0	0	0	1	8	7	1	1			0	0
1903	0	0	74	1	0	1	1	0	1	1	1	1	8	7	1	1			0	0
695	0	0	39	0	0	0	1	1	1	1	1	1	8	8	0	0	13.2	0	0	0
1588	0	0	68	0	1	1	0	0	0	1	0	1	8	7	1	0	11	0	0	0
642	0	0	44	0	1	1	0	1	0	1	1	1	8	8	0	0	13.2	1	0	0
1922	0	1	58	0	0	1	1	0	1	0	1	1	8	7	1	0	10.7	1	0	0
1752	0	0	56	0	1	1	0	1	0	0	0	1	9	8	0	1			0	0
458	0	0	74	0	1	1	1	0	0	1	1	1	9	9	0	1			0	0
566	0	0	72	0	1	1	0	1	1	1	1	1	9	9	0	1			0	0
970	0	1	53	0	1	0	0	0	0	0	0	1	9	8	1	1			0	0
328	0	0	67	0	1	1	1	0	0	1	0	1	9	8	1	1			0	0
622	0	0	40	0	1	1	0	1	1	1	1	1	9	9	0	0	13.2	1	0	0
1476	0	0	39	1	1	1	0	0	1	0	0	1	9	9	0	0	5.7	1	0	0
705	0	0	70	1	1	0	0	0	0	0	0	1	9	9	0	0	11.2	1	0	0
1656	0	0	58	0	1	1	1	1	0	1	1	1	10	10	0	1			0	0
1090	0	0	75	0	1	0	1	0	0	0	1	1	10	10	0	1			0	0
1429	0	1	70	0	1	1	1	1	0	0	0	1	10	8	1	1			0	0
1137	0	0	67	0	1	0	0	1	0	0	0	1	10	9	1	1			0	0
1268	0	1	67	1	1	0	1	0	0	0	0	1	10	9	1	1			0	0
2064	0	0	74	0	1	0	0	1	0	1	1	1	10	10	0	0	5.7	0	0	0
770	0	0	54	0	1	0	0	1	0	0	0	1	10	10	0	0	13.2	0	0	0
1902	0	0	68	0	1	1	0	1	0	1	1	1	10	10	0	0	7	0	0	0
1921	0	0	52	0	1	0	1	0	0	0	0	1	10	8	1	0	11.6	0	0	0
1343	0	0	64	1	1	0	1	1	0	1	0	1	10	9	1	0	7.9	0	0	0
1166	0	0	57	0	1	1	0	0	0	0	0	1	10	9	1	0	11	0	0	0
1188	0	0	54	0	1	1	0	1	0	1	1	1	10	10	0	0	8.8	1	0	0
1637	0	0	65	0	1	1	0	1	0	1	1	1	10	10	0	0	12.9	1	0	0
2149	0	1	41	0	1	0	0	0	1	1	0	1	10	10	0	0	14.1	1	1	0
1600	0	0	68	1	1	1	1	1	1	1	1	1	10	9	1	0	5.4	1	0	0
1340	0	0	78	1	1	1	0	0	0	0	0	1	10	9	1	0	9.8	1	0	0
1425	0	0	70	0	1	1	1	1	0	1	0	1	10	9	1	0	8.2	1	0	0
1795	0	0	76	1	1	1	1	1	1	1	0	1	11	10	0	1			0	0
701	0	0	63	0	1	0	0	1	1	1	1	1	11	11	0	1			0	0
1751	0	0	57	0	0	1	1	0	0	1	1	1	11	11	0	1			0	0
1230	0	0	64	0	1	1	0	1	0	1	1	1	11	11	0	1			0	0
514	0	0	65	0	0	0	0	1	1	0	0	1	11	11	0	1			0	0
706	0	0	65	1	0	1	0	1	0	1	1	1	11	11	0	0	11.2	0	0	0
1333	0	0	65	0	0	1	1	1	1	1	1	1	11	11	0	0	12.9	0	1	0
943	0	0	63	0	1	1	0	1	1	0	0	1	11	11	0	0	6.7	0	0	0
445	0	0	61	1	1	1	0	1	1	1	1	1	11	11	0	0	10.2	0	0	0
495	0	0	52	0	1	1	0	1	0	1	1	1	11	11	0	0	11.2	0	0	0
1673	0	1	63	0	1	1	1	0	0	1	1	1	11	7	1	0	6.6	1	0	0
88	0	0	67	0	1	0	1	1	0	1	0	1	12	12	0	1			0	0
1066	0	0	80	0	0	1	0	0	0	1	0	1	12	12	0	1			0	0
1418	0	0	74	1	1	1	0	0	0	0	0	1	12	10	1	1			0	0
1604	0	0	78	0	1	1	0	0	0	0	0	1	12	11	1	1			0	0
1235	0	0	72	1	1	1	0	0	0	1	1	1	12	11	1	0	6.6	0	0	0
1241	0	0	57	0	1	0	1	0	1	1	1	1	12	12	0	0	12	1	0	0
2095	0	0	63	0	1	1	1	0	0	1	0	1	13	12	0	1			0	0
722	0	0	59	1	0	0	0	1	1	1	1	1	13	13	0	1			0	0
1298	0	0	77	0	1	0	0	1	0	1	1	1	13	13	0	1			0	0
1179	0	0	81	0	1	0	0	0	1	0	0	1	13	13	0	1			0	0
1417	0	0	70	1	1	1	0	0	0	1	0	1	13	12	1	1			0	0
2133	0	1	39	0	0	0	0	1	1	0	0	1	13	12	0	0	8.2	1	0	0
730	0	0	47	0	1	0	0	1	0	1	1	1	14	14	0	1			0	0
486	0	0	75	0	1	0	1	1	0	1	0	1	14	14	0	1			0	0
603	0	0	77	0	1	0	0	0	0	1	1	1	14	14	0	1			0	0
1765	0	0	61	0	0	1	1	1	0	1	1	1	14	14	0	1			0	0
1332	0	0	72	1	1	1	1	1	0	1	1	1	14	14	0	0	6.6	0	0	0
1839	0	0	67	1	1	1	0	1	0	1	1	1	14	14	0	0	8.8	1	0	0
497	0	0	70	0	1	1	1	1	0	1	1	1	15	14	0	1			0	0
1593	0	0	55	0	1	1	1	1	0	1	1	1	15	14	0	0	7.1	1	0	0
1830	0	0	45	0	1	1	1	1	0	1	1	1	15	14	0	0	13.4	1	0	0
1732	0	0	59	0	1	1	0	1	0	1	0	1	15	15	0	0	9	1	0	0
1940	0	0	59	0	0	1	1	1	0	1	0	1	15	13	1	0	10.4	1	0	0
669	0	0	39	0	1	1	1	1	1	1	1	1	16	16	0	1			0	0
459	0	0	69	1	0	0	0	1	1	1	1	1	16	16	0	1			0	0
2105	0	0	57	0	1	1	1	0	1	1	1	1	16	13	1	0	7.5	1	0	0
1397	0	0	53	0	0	1	1	0	0	1	0	1	16	15	1	0	8.4	1	0	0
747	0	0	67	1	1	1	1	1	1	1	1	1	17	15	1	0	9.8	0	0	0
1892	0	0	53	0	1	0	1	1	0	1	1	1	17	16	0	0	7	1	0	0
1869	0	0	72	1	1	0	0	0	0	1	0	1	17	17	0	0	10.5	1	0	0
1782	0	1	65	0	1	1	0	1	0	1	0	1	17	13	1	0	7	1	0	0
1038	0	1	65	0	1	1	1	1	0	1	0	1	18	16	1	1			0	0
1196	0	0	83	1	1	1	0	1	1	1	1	1	18	16	1	1			0	0
2024	0	0	70	1	1	1	1	1	1	1	0	1	18	18	0	0	6.6	0	0	0
1285	0	1	51	1	1	1	1	1	1	1	1	1	18	18	0	0	4.6	1	0	0
1086	0	0	38	0	1	1	1	0	0	1	1	1	19	19	0	1			0	0
559	0	0	53	0	1	1	0	0	1	1	1	1	19	19	0	1			0	0
2016	0	0	79	0	1	0	1	0	0	0	0	1	19	17	0	0	9.4	0	0	0
1170	0	0	59	1	1	1	0	1	0	0	0	1	20	19	1	1			0	0
479	0	0	62	0	1	1	0	1	0	1	1	1	20	20	0	0	8.8	1	0	0
1458	0	0	65	1	1	1	0	0	0	1	0	1	21	21	0	1			0	0
1787	0	0	70	0	1	1	0	1	0	1	1	1	21	21	0	1			0	0
1857	0	0	62	0	1	1	0	1	0	1	1	1	21	20	0	0	10.8	1	0	0
707	0	0	75	0	1	1	0	1	0	1	1	1	21	21	0	0	11.2	1	0	0
1363	0	0	72	0	1	1	1	0	0	0	0	1	22	22	0	1			0	0
1498	0	0	80	0	1	1	0	0	0	0	1	1	22	22	0	1			0	0
437	0	0	53	0	0	0	0	1	0	1	1	1	22	22	0	0	13.2	0	0	0
1745	0	0	60	1	1	1	0	1	1	1	1	1	22	22	0	0	7.9	0	0	0
1354	0	0	58	1	1	1	1	1	0	1	1	1	22	21	0	0	4.6	1	0	0
1985	0	0	52	1	1	1	0	1	1	1	1	1	22	20	1	0	11	1	0	0
1528	0	0	71	0	1	1	0	1	0	1	1	1	23	23	0	0	9	0	0	0
691	0	0	72	0	1	1	1	1	0	1	1	1	23	23	0	0	8.8	0	0	0
1028	0	0	60	0	1	1	1	1	0	1	1	1	23	23	0	0	15	0	0	0
1929	0	0	60	0	1	1	1	1	1	1	1	1	23	23	0	0	14.1	0	0	0
341	0	0	79	0	1	0	0	1	1	0	0	1	23	22	1	0	8.8	1	0	0
451	0	0	77	0	1	1	0	0	1	1	1	1	24	24	0	1			0	0
1508	0	1	45	1	1	1	0	0	0	1	1	1	24	23	0	0	9.2	0	0	0
1374	0	0	66	1	1	0	0	0	0	1	1	1	25	24	0	1			0	0
2156	0	0	40	0	0	1	1	0	0	1	1	1	25	25	0	1			0	0
1619	0	0	64	0	1	1	0	1	1	1	0	1	25	23	1	1			0	0
574	0	0	52	0	1	1	0	1	0	1	1	1	25	25	0	0	13.2	1	0	0
408	0	0	63	0	1	1	0	0	0	1	1	1	26	25	0	1			0	0
409	0	1	63	1	1	1	0	0	0	0	0	1	26	26	0	1			0	0
644	0	0	40	0	1	1	0	1	0	1	1	1	26	26	0	1			0	0
769	0	0	48	0	1	1	0	1	0	1	1	1	26	26	0	1			0	0
411	0	1	53	0	1	1	0	1	0	1	1	1	26	25	0	0	11.2	0	0	0
774	0	0	62	0	1	1	0	0	0	1	0	1	26	25	0	0	13.2	1	0	0
1911	0	0	68	0	0	1	0	0	0	1	1	1	26	26	0	0	9	1	0	0
1730	0	1	55	1	1	1	0	1	1	1	1	1	27	25	0	1			0	0
1845	0	0	68	1	1	0	0	0	0	0	0	1	27	27	0	1			0	0
550	0	1	73	0	1	1	0	1	1	1	1	1	27	27	0	1			0	0
2150	0	0	58	1	1	1	1	1	1	1	1	1	27	22	1	0	9.33	0	0	0
2002	0	0	61	1	0	1	0	0	1	1	1	1	27	23	0	0	6.6	1	0	0
2	0	0	64	0	1	1	1	1	0	1	1	1	27	27	0	0	11.2	1	0	0
977	0	0	75	1	1	1	1	0	0	1	0	1	28	26	0	1			0	0
1928	0	1	82	1	1	1	0	1	1	1	1	1	28	25	1	1			0	0
1077	0	0	76	1	1	1	0	0	0	1	0	1	28	28	0	0	6.6	0	0	0
1893	0	0	74	0	1	1	0	1	0	1	1	1	28	25	0	0	4.6	1	0	0
1030	0	0	62	1	0	1	0	1	0	1	1	1	28	27	1	0	11	1	0	0
1617	0	1	67	0	0	1	0	1	0	0	0	1	29	27	1	1			0	0
1204	0	0	59	0	0	0	0	1	0	1	1	1	29	29	0	0	13	0	0	0
1904	0	0	81	0	1	0	0	0	0	1	1	1	30	29	0	1			0	0
457	0	0	70	0	0	1	0	0	0	1	1	1	30	30	0	1			0	0
681	0	0	63	0	1	1	1	1	1	1	1	1	30	30	0	1			0	0
1111	0	0	70	1	1	1	0	0	0	1	0	1	31	30	0	0	9	0	0	0
1346	0	0	49	0	1	1	1	1	0	1	1	1	31	28	0	0	13	1	0	0
1890	0	0	70	0	1	0	0	1	0	1	0	1	31	31	0	0	5.9	1	0	0
1759	0	0	66	1	1	0	0	0	0	1	1	1	32	29	1	1			0	0
1315	0	0	78	0	0	0	0	0	0	1	1	1	32	30	1	1			0	0
420	0	0	61	1	1	1	0	1	0	1	1	1	32	32	0	0	13.2	1	0	0
636	0	0	49	0	1	1	0	0	0	1	1	1	32	32	0	0	13.2	1	0	0
1518	0	0	76	0	1	1	0	0	1	1	0	1	32	30	1	0	9.3	1	0	0
103	0	0	69	1	1	1	0	0	1	1	0	1	33	33	0	1			0	0
51	0	1	48	0	1	1	1	0	1	1	0	1	33	33	0	1			0	0
619	0	0	71	0	1	1	1	1	0	1	0	1	34	34	0	0	11.2	1	0	0
693	0	0	66	1	1	1	1	0	0	1	1	1	35	35	0	0	11.2	1	0	0
2101	0	0	69	0	1	1	0	1	0	1	0	1	36	34	0	1			0	0
540	0	0	72	0	0	1	1	1	1	1	1	1	36	36	0	1			0	0
232	0	0	69	0	1	1	0	1	0	1	0	1	36	36	0	1			0	0
67	0	0	69	0	1	1	0	1	0	1	0	1	36	36	0	0	8.8	0	0	0
518	0	0	47	0	0	1	0	1	1	1	1	1	39	39	0	0	13.2	1	0	0
1742	0	0	49	0	1	1	1	1	0	1	1	1	40	40	0	1			0	0
2110	0	0	79	0	0	1	1	1	1	1	1	1	41	41	0	1			0	0
601	0	0	52	1	1	1	0	1	1	1	1	1	43	43	0	0	8.8	1	0	0
1210	0	0	75	0	1	1	0	0	1	0	1	1	52	52	0	1			0	0
1766	0	0	65	0	0	0	0	0	0	1	1	1	2	2	3	0	12.5	0	0	0
761	0	0	63	0	0	1	0	0	0	0	0	1	4	3	3	1			0	0
1589	0	0	65	1	1	1	0	1	1	1	1	1	4	3	4	1			0	0
2090	0	0	46	1	1	1	0	1	0	0	1	1	4	6	2	0		0	0	0
2165	0	0	71	0	1	1	0	1	0	0	1	1	4	3	3	0	6.6	1	0	0
992	0	0	64	0	1	1	1	0	0	0	0	1	4	3	4	0	9.8	1	0	0
1376	0	0	69	0	1	1	1	0	0	0	0	1	4	3	4	0	10.9	1	0	0
2180	0	0	61	1	1	1	1	1	0	0	0	1	5	3	2	1			0	0
1563	0	0	81	0	1	0	0	1	0	0	0	1	5	4	2	1			0	0
1967	0	0	61	1	0	1	1	1	0	1	1	1	5	5	2	1			0	0
2176	0	0	58	0	1	1	1	1	0	1	1	1	5	5	3	1			0	0
1539	0	1	57	0	0	0	0	1	1	0	1	1	5	8	7	0	7	0	0	0
814	0	1	58	0	0	1	1	0	1	0	0	1	5	3	2	0	11.2	1	0	0
1883	0	0	63	0	1	1	0	1	0	0	1	1	5	3	2	0	10.6	1	0	0
1917	0	0	67	0	1	1	1	1	1	0	0	1	5	3	2	0	8.3	1	0	0
1427	0	0	76	0	1	0	0	1	0	0	0	1	5	3	2	0	8.7	1	0	0
1756	0	0	69	0	1	0	1	0	0	0	0	1	5	4	2	0	10	1	0	0
2170	0	0	76	0	1	0	0	0	0	0	0	1	5	4	2	0	4.9	1	0	0
2109	0	0	72	0	0	0	1	1	0	0	1	1	5	4	3	0	9	1	0	0
2008	0	1	65	0	1	0	0	0	0	0	0	1	5	3	4	0	10.7	1	0	0
1477	0	1	57	0	1	1	1	1	1	1	1	1	5	0	5	0	8.6	1	0	0
2046	0	1	74	1	1	0	0	0	0	0	0	1	6	4	2	1			0	0
1051	0	0	77	0	1	1	0	0	0	0	0	1	6	4	2	1			0	0
684	0	0	71	1	1	1	1	0	1	1	1	1	6	4	2	1			0	0
1014	0	0	75	1	1	1	0	1	0	1	0	1	6	4	2	1			0	0
1364	0	0	70	1	1	0	0	0	0	1	1	1	6	4	2	1			0	0
1647	0	1	59	0	1	1	0	0	0	1	0	1	6	4	2	1			0	0
174	0	0	77	1	1	1	0	0	0	0	0	1	6	4	2	1			0	0
937	0	1	45	0	1	1	1	1	0	0	0	1	6	5	2	1			0	0
645	0	0	70	1	1	1	1	0	0	0	0	1	6	3	3	1			0	0
400	0	0	72	1	1	1	0	0	1	1	1	1	6	3	3	1			0	0
443	0	0	61	0	1	1	0	1	0	0	1	1	6	3	3	1			0	0
565	0	0	61	0	0	1	0	1	0	1	1	1	6	3	3	1			0	0
2111	0	0	53	0	1	1	1	1	1	1	1	1	6	3	3	1			0	0
1931	0	0	66	0	1	1	0	1	0	1	0	1	6	3	3	1			0	0
153	0	0	74	0	1	0	1	1	1	1	0	1	6	3	3	1			0	0
92	0	0	74	0	0	1	1	0	1	1	0	1	6	3	3	1			0	0
928	0	0	73	0	0	1	1	0	1	0	0	1	6	3	4	1			0	0
432	0	0	58	0	1	1	1	0	0	1	1	1	6	3	6	1			0	0
963	0	0	53	1	1	1	1	1	0	1	0	1	6	3	2	0	8.2	0	0	0
697	0	0	42	0	0	1	1	0	0	1	1	1	6	3	3	0	8.2	0	0	0
210	0	0	58	0	1	1	0	0	1	0	0	1	6	3	3	0	13.2	0	0	0
1139	0	0	63	0	0	0	1	0	0	1	0	1	6	4	4	0	8.8	0	0	0
2033	0	0	72	1	1	1	1	0	0	0	1	1	6	5	4	0	6.2	0	0	0
741	0	0	67	1	0	1	1	0	0	0	0	1	6	4	2	0	8.8	1	0	0
333	0	1	62	0	1	0	1	0	0	0	0	1	6	4	2	0	6.7	1	0	0
465	0	0	55	0	0	0	1	0	1	0	0	1	6	6	2	0	11.2	1	0	0
1757	0	0	76	0	0	0	0	0	0	0	0	1	6	3	3	0	9	1	0	0
1814	0	0	73	1	1	1	1	1	0	0	1	1	6	3	3	0	10.2	1	0	0
1719	0	0	57	0	0	0	1	1	1	1	1	1	6	3	3	0	10	1	0	0
77	0	0	64	0	0	0	0	1	0	0	0	1	6	3	3	0	8.8	1	0	0
806	0	0	80	0	0	0	0	0	1	1	0	1	7	4	2	1			0	0
1695	0	0	51	1	1	1	1	1	1	1	1	1	7	5	2	1			0	0
1534	0	0	44	0	0	0	1	0	0	0	1	1	7	6	2	1			0	0
381	0	0	89	0	1	0	0	0	0	1	1	1	7	3	3	1			0	0
1462	0	0	62	0	1	1	1	1	0	0	1	1	7	3	3	1			0	0
902	0	0	62	0	1	0	0	0	0	0	0	1	7	3	3	1			0	0
406	0	0	75	0	1	0	0	0	0	1	1	1	7	4	3	1			0	0
1715	0	0	75	0	1	1	0	1	0	1	1	1	7	7	3	1			0	0
545	0	0	61	1	1	0	1	1	1	1	1	1	7	3	4	1			0	0
209	0	0	75	0	0	0	0	1	0	0	0	1	7	3	4	1			0	0
73	0	0	71	1	1	1	0	0	0	1	0	1	7	3	4	1			0	0
1791	0	0	75	1	1	0	0	0	0	0	0	1	7	4	5	1			0	0
2027	0	0	64	0	1	0	0	0	0	1	1	1	7	3	6	1			0	0
1932	0	0	61	0	1	1	1	0	1	0	0	1	7	4	2	0	8.8	0	0	0
1634	0	0	67	0	1	0	1	1	0	0	0	1	7	3	3	0	4.6	0	1	0
379	0	0	62	1	1	1	1	0	0	1	0	1	7	3	4	0	11.2	0	0	0
1998	0	0	63	0	1	1	0	1	1	0	1	1	7	3	4	0	14.1	0	0	0
1705	0	0	72	0	1	1	0	0	0	1	1	1	7	4	2	0	10.6	1	0	0
1683	0	0	69	0	1	1	0	0	1	0	0	1	7	4	2	0	7.8	1	0	0
595	0	0	73	0	1	1	0	1	0	1	1	1	7	5	2	0	8.8	1	0	0
1530	0	0	54	0	0	1	1	0	0	0	0	1	7	5	2	0	10.5	1	0	0
756	0	0	51	0	0	1	1	0	0	0	0	1	7	5	2	0	9	1	0	0
1569	0	1	75	0	1	0	0	0	0	1	0	1	7	5	2	0	8.4	1	0	0
2177	0	0	47	0	1	1	1	0	0	1	1	1	7	5	2	0	15.8	1	0	0
1357	0	0	66	0	1	1	1	0	0	0	0	1	7	4	3	0	9	1	1	0
393	0	0	55	1	0	1	0	1	0	1	1	1	7	4	3	0	11.2	1	0	0
616	0	0	63	1	0	1	0	1	0	1	1	1	7	4	3	0	6.7	1	0	0
1449	0	0	73	1	1	1	0	0	0	0	0	1	7	6	3	0	5	1	0	0
2171	0	0	68	0	1	1	0	0	0	1	0	1	7	6	3	0	10.9	1	0	0
1436	0	0	61	1	1	1	1	1	1	0	0	1	7	6	3	0	5.6	1	0	0
1326	0	0	58	0	0	0	0	1	0	0	0	1	7	3	4	0	8.1	1	0	0
1978	0	0	78	0	1	0	1	0	1	0	0	1	8	6	2	1			0	0
921	0	0	79	1	1	1	1	1	0	0	0	1	8	6	2	1			0	0
342	0	0	71	1	1	1	1	0	0	0	0	1	8	6	2	1			0	0
1505	0	1	75	1	1	1	0	0	0	0	0	1	8	6	2	1			0	0
894	0	0	83	1	0	1	1	0	1	0	0	1	8	4	3	1			0	0
127	0	0	68	0	1	1	0	1	0	0	0	1	8	5	3	1			0	0
376	0	1	68	0	1	0	0	0	0	0	0	1	8	4	4	1			0	0
1331	0	1	45	0	0	1	0	1	1	1	1	1	8	4	4	1			0	0
269	0	1	69	0	1	1	0	0	1	0	0	1	8	4	4	1			0	0
1576	0	0	62	1	1	1	1	0	0	1	1	1	8	8	4	1			0	0
845	0	1	63	1	1	0	0	0	0	1	0	1	8	3	5	1			0	0
1549	0	0	65	1	1	1	0	0	0	0	1	1	8	3	5	1			0	0
1520	0	1	54	1	1	1	1	1	0	1	0	1	8	3	5	1			0	0
1624	0	0	63	0	1	1	0	0	0	0	0	1	8	6	2	0	3.9	0	0	0
1042	0	0	55	0	0	1	1	0	0	0	0	1	8	5	3	0		0	0	0
1276	0	0	65	0	0	1	1	0	0	1	1	1	8	4	4	0	6.6	0	0	0
1305	0	0	65	1	1	0	0	0	0	0	0	1	8	3	5	0		0	0	0
1648	0	1	67	1	1	1	1	1	1	1	1	1	8	3	5	0	4.6	0	0	0
825	0	0	71	0	1	0	1	0	0	0	0	1	8	6	2	0	4.3	1	0	0
748	0	0	63	0	0	1	0	1	1	1	1	1	8	6	2	0	8.8	1	1	0
1248	0	0	63	0	0	0	0	1	0	1	1	1	8	4	3	0	11	1	0	0
650	0	0	74	0	1	1	1	1	0	1	1	1	8	5	3	0	13.2	1	0	0
1788	0	0	83	0	1	1	0	0	0	1	1	1	8	6	3	0	6.6	1	0	0
1676	0	0	70	0	1	1	0	0	0	0	1	1	8	3	4	0	6.6	1	0	0
1089	0	0	67	1	1	1	0	0	1	0	0	1	8	4	4	0	7	1	0	0
1303	0	1	68	0	1	1	1	1	0	0	1	1	8	4	4	0	11	1	0	0
782	0	0	59	1	1	1	1	0	0	0	0	1	9	7	2	1			0	0
975	0	0	63	0	1	0	1	1	0	0	0	1	9	7	2	1			0	0
1503	0	1	79	1	1	1	0	0	0	1	1	1	9	5	3	1			0	0
1843	0	0	66	1	1	1	0	1	0	0	1	1	9	5	3	1			0	0
2028	0	1	54	0	1	1	1	1	1	0	0	1	9	5	3	1			0	0
147	0	0	69	1	0	0	0	1	0	1	0	1	9	6	3	1			0	0
302	0	0	64	0	1	1	0	0	1	0	0	1	9	6	3	1			0	0
1997	0	0	79	0	1	1	0	0	0	0	1	1	9	6	3	1			0	0
1879	0	0	61	0	1	1	0	1	1	1	1	1	9	6	3	1			0	0
1564	0	0	62	1	1	1	1	0	0	1	0	1	9	6	3	1			0	0
1608	0	1	60	1	1	1	1	1	1	0	0	1	9	4	4	1			0	0
969	0	1	59	1	1	0	0	1	1	1	1	1	9	4	4	1			0	0
482	0	0	78	1	1	1	1	0	1	1	1	1	9	5	4	1			0	0
1198	0	1	69	0	1	1	0	0	0	0	1	1	9	5	4	1			0	0
102	0	0	62	0	0	1	0	0	0	1	0	1	9	5	4	1			0	0
161	0	1	67	0	0	0	0	1	1	0	0	1	9	5	4	1			0	0
1797	0	1	67	0	1	1	1	1	0	1	1	1	9	5	4	1			0	0
708	0	0	69	0	1	0	1	0	0	1	0	1	9	3	6	1			0	0
1178	0	0	70	0	1	1	1	1	0	1	1	1	9	5	4	0	9	0	0	0
1371	0	0	82	0	1	1	0	1	0	0	0	1	9	5	3	0		0	0	0
450	0	0	52	0	1	1	0	0	0	0	1	1	9	6	3	0	13.2	0	0	0
994	0	0	65	0	1	1	1	1	0	0	1	1	9	4	3	0	15.4	1	0	0
1233	0	0	54	1	1	1	0	0	1	0	0	1	9	4	4	0	8	1	0	0
1446	0	0	67	0	1	1	1	0	1	1	0	1	9	5	4	0	9	1	0	0
1880	0	0	67	1	1	1	0	1	0	0	1	1	9	5	4	0	12.1	1	0	0
1365	0	0	63	0	1	0	0	1	0	1	1	1	9	4	5	0	6.6	1	0	0
2057	0	0	48	0	1	1	1	1	0	1	1	1	9	6	6	0	9.8	1	0	0
1646	0	0	76	1	1	0	1	1	0	1	1	1	10	7	2	1			0	0
846	0	1	59	0	0	0	1	1	0	0	0	1	10	6	3	1			0	0
578	0	0	73	1	1	1	0	1	0	0	0	1	10	7	3	1			0	0
1623	0	1	55	0	0	1	0	1	1	0	0	1	10	15	3	1			0	0
1116	0	1	54	1	0	1	1	0	0	0	0	1	10	6	4	1			0	0
1592	0	0	72	1	1	0	1	0	0	1	1	1	10	6	4	1			0	0
413	0	1	65	0	1	1	1	0	1	0	0	1	10	4	6	1			0	0
1068	0	1	78	1	1	1	0	0	1	0	1	1	10	5	4	0		0	0	0
1675	0	0	61	0	1	1	0	0	0	1	1	1	10	3	8	0	13.9	0	0	0
615	0	0	70	0	1	1	0	1	0	1	1	1	10	6	3	0	6.7	1	0	0
988	0	1	55	0	1	0	0	1	1	0	0	1	10	6	4	0	6.6	1	0	0
939	0	0	71	0	1	0	0	1	0	0	0	1	10	4	5	0	6.2	1	0	0
1120	0	1	64	0	1	1	0	1	0	0	0	1	10	4	6	0	11	1	0	0
1545	0	0	71	0	1	0	1	0	1	0	0	1	10	4	6	0	5.9	1	0	0
831	0	0	47	0	1	1	1	0	0	0	0	1	11	9	2	1			0	0
[truncated: 421 more rows]
